# Supplementary material for: Development of molecular markers tightly linked to Pvr4 gene in pepper using next-generation sequencing
Source: Mol Breed. 2015 Mar 17;35(4):101. doi: 10.1007/s11032-015-0294-5 (PMC4361654; doi:10.1007/s11032-015-0294-5)
Supplement: Supplementary file 1 — Supplementary material 1 (XLSX 11 kb) [file 11032_2015_294_MOESM1_ESM.xlsx]

## Sheet: Sheet1
Supplemental Table 1: Segregation of a locus among F2 lines of SR-231 x CM334 that were critical to the mapping of PVR4
F2 line/Marker	MY69	MY1176K	MY1421	PVR4	MY5009	MY342	MY262
B-49	R/S	R/S	R/S	R	R/S	SS	SS	*
B-114	R/S	R/S	R/S	R	SS	SS	SS	*
B-111	R/S	R/S	R/S	R	R/S	SS	SS	*
B-78-211	R/S	R/S	R/S	R	R/S	SS	SS	*
B-78-227	R/S	R/S	R/S	R	R/S	SS	SS	*
B-78-74	SS	SS	SS	SS	SS	SS	SS
B-78-83	SS	SS	SS	SS	SS	SS	SS
B-78-159	SS	SS	SS	SS	SS	SS	SS
B-78-160	SS	SS	SS	SS	SS	SS	SS
B-78-165	SS	SS	SS	SS	SS	SS	SS
B-78-166	SS	SS	SS	SS	SS	SS	SS
B-78-167	SS	SS	SS	SS	SS	SS	SS
B-78-173	SS	SS	SS	SS	SS	SS	SS
B-78-180	R/S	R/S	SS	SS	SS	SS	SS	*
B-78-185	SS	SS	SS	SS	SS	SS	SS
B-78-190	SS	SS	SS	SS	SS	SS	SS
B-78-193	SS	SS	SS	SS	SS	SS	SS
B-78-194	SS	SS	SS	SS	SS	SS	SS
B-78-197	SS	SS	SS	SS	SS	SS	SS
B-78-208	SS	SS	SS	SS	SS	SS	SS
B-78-215	SS	SS	SS	SS	SS	SS	SS
B-78-218	SS	SS	SS	SS	SS	SS	SS
B-78-220	SS	SS	SS	SS	SS	SS	SS
B-78-225	SS	SS	SS	SS	SS	SS	SS
B-78-226	SS	SS	SS	SS	SS	SS	SS
B-78-233	SS	SS	SS	SS	SS	SS	SS
B-78-234	SS	SS	SS	SS	SS	SS	SS
B-78-236	SS	SS	SS	SS	SS	SS	SS
B-78-240	SS	SS	SS	SS	SS	SS	SS
B-79-7	R/S	SS	SS	SS	SS	SS	SS	*
B-79-12	SS	SS	SS	SS	SS	SS	SS
B-79-13	SS	SS	SS	SS	SS	SS	SS
B-79-17	SS	SS	SS	SS	SS	SS	SS
B-79-18	SS	SS	SS	SS	SS	SS	SS
B-79-23	SS	SS	SS	SS	SS	SS	SS
B-79-25	SS	SS	SS	SS	SS	SS	SS
B-79-86	SS	SS	SS	SS	SS	SS	SS
B-79-89	SS	SS	SS	SS	SS	SS	SS
B-79-90	SS	SS	SS	SS	SS	SS	SS
B-79-93	SS	SS	SS	SS	SS	SS	SS
B-79-96	SS	SS	SS	SS	SS	SS	SS
B-79-110	SS	SS	SS	SS	SS	SS	SS
B-79-121	SS	SS	SS	SS	SS	SS	SS
B-79-124	SS	SS	SS	SS	SS	SS	SS
B-79-125	SS	SS	SS	SS	SS	SS	SS
B-79-126	R/S	SS	SS	SS	SS	SS	SS	*
B-79-131	SS	SS	SS	SS	SS	SS	SS
B-79-135	SS	SS	SS	SS	SS	SS	SS
B-79-136	SS	SS	SS	SS	SS	SS	SS
B-79-137	SS	SS	SS	SS	SS	SS	SS
B-79-140	SS	SS	SS	SS	SS	SS	SS
B-79-146	SS	SS	SS	SS	SS	SS	SS
B-79-147	SS	SS	SS	SS	SS	SS	SS
B-79-148	SS	SS	SS	SS	SS	SS	SS
B-79-149	SS	SS	SS	SS	SS	SS	SS
B-79-153	SS	SS	SS	SS	SS	SS	SS
B-79-154	SS	SS	SS	SS	SS	SS	SS
B-79-156	SS	SS	SS	SS	SS	SS	SS
Susceptible Parent	SS	SS	SS	SS	SS	SS	SS
SS		Homozygous for suceptible allele
R/S		Heterozygous resistant
R		Resistant
*		Recombinants
