# Supplementary material for: Development of molecular markers tightly linked to Pvr4 gene in pepper using next-generation sequencing
Source: Mol Breed. 2015 Mar 17;35(4):101. doi: 10.1007/s11032-015-0294-5 (PMC4361654; doi:10.1007/s11032-015-0294-5)
Supplement: Supplementary file 2 — Supplementary material 2 (XLSX 222 kb) [file 11032_2015_294_MOESM2_ESM.xlsx]

## Sheet: Sheet1
Supplemental Table 2. Sequence variations/SNPs between resistant and susceptible parents in the PVR4 locus.
Minimum*	Maximum	Length	Change	Coverage**	Polymorphism Type***
447	447	1	C -> T	5	SNP (transition)
529	529	1	A -> T	5	SNP (transversion)
2175	2175	1	T -> C	6	SNP (transition)
2372	2372	1	T -> C	4	SNP (transition)
3045	3045	1	C -> T	5	SNP (transition)
4085	4085	1	-C	161	Deletion
5055	5055	1	T -> C	4	SNP (transition)
5178	5178	1	A -> C	4	SNP (transversion)
5433	5433	1	T -> C	11	SNP (transition)
5451	5452	2	(TT)4 -> (TT)3	22	Deletion (tandem repeat)
5454	5454	1	A -> T	25	SNP (transversion)
9237	9238	2	TC -> CT	5	Substitution
9900	9900	1	A -> G	5	SNP (transition)
11462	11462	1	C -> T	5	SNP (transition)
11705	11705	1	G -> A	6	SNP (transition)
12398	12398	1	C -> A	13	SNP (transversion)
12596	12596	1	A -> G	5	SNP (transition)
13222	13222	1	C -> A	8	SNP (transversion)
13585	13585	1	T -> A	4	SNP (transversion)
13590	13590	1	T -> G	4	SNP (transversion)
13781	13782	2	CG -> TT	5	Substitution
13818	13818	1	A -> T	4	SNP (transversion)
14468	14468	1	T -> G	6	SNP (transversion)
15474	15474	1	G -> A	5	SNP (transition)
15842	15842	1	T -> G	4	SNP (transversion)
16207	16207	1	T -> C	4	SNP (transition)
16708	16708	1	(T)3 -> (T)2	4	Deletion (tandem repeat)
17909	17909	1	G -> A	4	SNP (transition)
18187	18187	1	T -> A	4	SNP (transversion)
18221	18221	1	G -> A	6	SNP (transition)
18280	18280	1	A -> T	6	SNP (transversion)
18383	18383	1	A -> G	6	SNP (transition)
18500	18500	1	G -> A	4	SNP (transition)
18967	18967	1	T -> A	4	SNP (transversion)
20516	20516	1	A -> G	5	SNP (transition)
20929	20931	3	-TGA	8	Deletion
21923	21923	1	G -> TT	15	Insertion
22351	22351	1	-T	128	Deletion
22487	22488	2	(TT)4 -> (TT)3	38	Deletion (tandem repeat)
28648	28648	1	G -> A	6	SNP (transition)
33277	33277	1	A -> G	6	SNP (transition)
33942	33941	0	+TAACCTAC	7	Insertion
38126	38126	1	T -> G	10	SNP (transversion)
38178	38178	1	G -> C	17	SNP (transversion)
38185	>38185	>1	T -> AA	17	Insertion
41491	41491	1	G -> A	12	SNP (transition)
41510	41511	2	AG -> CA	16	Substitution
41514	41514	1	T -> A	16	SNP (transversion)
43780	43780	1	A -> G	24	SNP (transition)
43790	43789	0	+AAT	21	Insertion
43792	43792	1	C -> T	22	SNP (transition)
43814	43814	1	(A)4 -> (A)3	21	Deletion (tandem repeat)
45554	45554	1	G -> A	7	SNP (transition)
46251	46250	0	(T)10 -> (T)11	4	Insertion (tandem repeat)
46578	46578	1	T -> G	4	SNP (transversion)
46585	46585	1	C -> T	4	SNP (transition)
47434	47434	1	A -> T	5	SNP (transversion)
47595	47595	1	C -> A	5	SNP (transversion)
47640	47640	1	T -> C	4	SNP (transition)
47657	47658	2	(GT)3 -> (GT)2	4	Deletion (tandem repeat)
47708	47707	0	(T)2 -> (T)3	6	Insertion (tandem repeat)
47714	47714	1	C -> T	6	SNP (transition)
47735	47735	1	T -> C	5	SNP (transition)
47749	47749	1	C -> A	5	SNP (transversion)
47908	47908	1	T -> C	4	SNP (transition)
48082	48082	1	A -> T	4	SNP (transversion)
48278	48278	1	T -> C	4	SNP (transition)
48584	48584	1	A -> T	4	SNP (transversion)
48593	48593	1	A -> G	4	SNP (transition)
48645	48645	1	A -> G	5	SNP (transition)
48914	48914	1	A -> C	6	SNP (transversion)
49848	49848	1	C -> T	5	SNP (transition)
49855	49855	1	A -> G	6	SNP (transition)
49886	49886	1	A -> G	7	SNP (transition)
49938	49938	1	C -> T	4	SNP (transition)
50121	50121	1	T -> G	7	SNP (transversion)
50134	50134	1	A -> G	9	SNP (transition)
50163	50163	1	T -> C	6	SNP (transition)
50454	50454	1	C -> T	9	SNP (transition)
50458	50458	1	A -> G	10	SNP (transition)
50475	50475	1	G -> T	13	SNP (transversion)
50477	50477	1	T -> C	13	SNP (transition)
50502	50503	2	CT -> TG	13	Substitution
50515	50515	1	T -> C	16	SNP (transition)
50520	50520	1	C -> T	15	SNP (transition)
50523	50523	1	T -> A	15	SNP (transversion)
50528	50529	2	TC -> CA	15	Substitution
50545	50545	1	A -> G	11	SNP (transition)
50549	50550	2	GA -> AG	8	Substitution
51038	51038	1	A -> G	4	SNP (transition)
52493	52493	1	T -> C	5	SNP (transition)
61408	61408	1	G -> A	4	SNP (transition)
61419	61419	1	C -> T	4	SNP (transition)
63314	63314	1	G -> A	7	SNP (transition)
63327	63328	2	TC -> CT	6	Substitution
64132	64132	1	G -> A	6	SNP (transition)
65115	65115	1	A -> G	5	SNP (transition)
65197	65197	1	C -> T	5	SNP (transition)
65209	65209	1	T -> C	4	SNP (transition)
65239	65239	1	C -> A	4	SNP (transversion)
65796	65795	0	(T)3 -> (T)4	6	Insertion (tandem repeat)
66065	66065	1	G -> A	4	SNP (transition)
67030	67030	1	G -> C	6	SNP (transversion)
67074	67074	1	T -> C	7	SNP (transition)
67254	67254	1	A -> C	4	SNP (transversion)
69615	69615	1	T -> A	5	SNP (transversion)
70202	70202	1	A -> T	4	SNP (transversion)
70220	70220	1	G -> A	16	SNP (transition)
70567	70567	1	G -> A	15	SNP (transition)
70591	70591	1	C -> T	11	SNP (transition)
73219	73219	1	-T	214	Deletion
74837	74837	1	C -> T	123	SNP (transition)
75221	75220	0	+A	60	Insertion
75221	75220	0	+A	90	Insertion
76589	76589	1	G -> A	4	SNP (transition)
79076	79076	1	G -> A	5	SNP (transition)
81056	81056	1	G -> A	7	SNP (transition)
81681	81681	1	A -> C	13	SNP (transversion)
81683	81682	0	+TT	13	Insertion
81696	81702	7	TTCTTTT -> A	11	Deletion
81928	81929	2	GT -> AA	4	Substitution
82692	82692	1	T -> G	4	SNP (transversion)
83917	83917	1	A -> C	12	SNP (transversion)
84002	84001	0	+C	4	Insertion
84003	84003	1	A -> C	4	SNP (transversion)
84009	84009	1	A -> G	4	SNP (transition)
84588	84590	3	TTT -> AAA	54	Substitution
84591	84591	1	T -> A	53	SNP (transversion)
84726	84726	1	A -> G	33	SNP (transition)
84805	84805	1	G -> A	21	SNP (transition)
84827	84827	1	C -> T	21	SNP (transition)
95679	95679	1	T -> C	108	SNP (transition)
95763	95763	1	C -> T	32	SNP (transition)
96130	96130	1	T -> C	23	SNP (transition)
96144	96144	1	G -> A	14	SNP (transition)
96152	96152	1	A -> G	13	SNP (transition)
98051	98051	1	(C)3 -> (C)2	89	Deletion (tandem repeat)
98082	98082	1	G -> T	99	SNP (transversion)
98082	98082	1	G -> T	151	SNP (transversion)
98113	98113	1	T -> C	153	SNP (transition)
98654	98654	1	G -> A	146	SNP (transition)
99406	99406	1	G -> A	235	SNP (transition)
100408	100408	1	C -> T	5	SNP (transition)
100473	100473	1	G -> C	6	SNP (transversion)
100477	100477	1	T -> A	7	SNP (transversion)
100477	100477	1	-T	16	Deletion
100479	100480	2	CA -> AT	7	Substitution
100486	100486	1	T -> A	25	SNP (transversion)
100489	100490	2	TT -> CA	26	Substitution
100949	100949	1	G -> T	136	SNP (transversion)
101682	101681	0	(T)3 -> (T)4	102	Insertion (tandem repeat)
101778	101779	2	AC -> TT	4	Substitution
104072	104072	1	G -> A	4	SNP (transition)
104202	104202	1	T -> C	4	SNP (transition)
110007	110007	1	G -> A	74	SNP (transition)
116310	116309	0	(C)4 -> (C)5	5	Insertion (tandem repeat)
116315	116315	1	T -> C	6	SNP (transition)
118391	118392	2	-TA	13	Deletion
118407	118407	1	A -> T	24	SNP (transversion)
119578	119578	1	C -> T	120	SNP (transition)
120449	120448	0	+CAA	6	Insertion
120504	120504	1	A -> G	4	SNP (transition)
120762	120763	2	AC -> TT	58	Substitution
121037	121037	1	G -> T	4	SNP (transversion)
123407	123407	1	T -> C	8	SNP (transition)
123460	123460	1	T -> C	7	SNP (transition)
123531	123531	1	T -> C	4	SNP (transition)
123535	123535	1	T -> C	4	SNP (transition)
126050	126050	1	T -> G	4	SNP (transversion)
126090	126090	1	G -> T	5	SNP (transversion)
126096	126096	1	C -> A	5	SNP (transversion)
126268	126268	1	T -> G	5	SNP (transversion)
126287	126288	2	AC -> CT	4	Substitution
126564	126564	1	G -> T	7	SNP (transversion)
128558	128558	1	T -> G	4	SNP (transversion)
128980	128980	1	T -> C	4	SNP (transition)
128985	128985	1	C -> G	4	SNP (transversion)
129002	129002	1	G -> T	4	SNP (transversion)
129004	129004	1	T -> G	4	SNP (transversion)
129136	129136	1	G -> A	4	SNP (transition)
129780	129780	1	T -> C	5	SNP (transition)
129798	129798	1	A -> T	5	SNP (transversion)
130199	130198	0	(T)4 -> (T)5	4	Insertion (tandem repeat)
130274	130274	1	C -> T	6	SNP (transition)
130276	130276	1	G -> A	6	SNP (transition)
131600	131600	1	C -> A	7	SNP (transversion)
132440	132440	1	T -> G	5	SNP (transversion)
132481	132481	1	G -> A	5	SNP (transition)
132741	132741	1	A -> G	4	SNP (transition)
132839	132839	1	G -> A	4	SNP (transition)
134475	134475	1	G -> A	8	SNP (transition)
134608	134607	0	+G	6	Insertion
134676	134676	1	C -> T	11	SNP (transition)
134780	134780	1	T -> C	4	SNP (transition)
134921	134921	1	C -> T	4	SNP (transition)
135062	135062	1	C -> T	5	SNP (transition)
135078	135078	1	G -> A	5	SNP (transition)
135091	135091	1	T -> C	5	SNP (transition)
135407	135407	1	C -> T	4	SNP (transition)
135426	135426	1	C -> A	4	SNP (transversion)
135438	135438	1	G -> A	4	SNP (transition)
135771	135771	1	C -> T	5	SNP (transition)
135830	135830	1	C -> A	6	SNP (transversion)
135839	135839	1	A -> T	6	SNP (transversion)
135855	135854	0	(A)7 -> (A)8	4	Insertion (tandem repeat)
135985	135985	1	C -> T	5	SNP (transition)
136251	136251	1	C -> T	5	SNP (transition)
137449	137449	1	-A	140	Deletion
145477	145478	2	GC -> AT	4	Substitution
145483	145483	1	T -> C	4	SNP (transition)
145503	145503	1	T -> C	4	SNP (transition)
145506	145506	1	G -> A	4	SNP (transition)
145512	145512	1	C -> A	4	SNP (transversion)
145516	145516	1	G -> A	4	SNP (transition)
145571	145570	0	+T	4	Insertion
145585	145585	1	A -> T	4	SNP (transversion)
145600	145600	1	T -> C	4	SNP (transition)
145621	145621	1	C -> T	5	SNP (transition)
145623	145623	1	T -> C	5	SNP (transition)
145635	145635	1	G -> C	7	SNP (transversion)
145993	145993	1	A -> G	5	SNP (transition)
145998	145998	1	T -> A	5	SNP (transversion)
146008	146008	1	T -> C	6	SNP (transition)
146866	146867	2	CA -> TC	4	Substitution
146905	146905	1	T -> A	7	SNP (transversion)
146939	146939	1	C -> T	7	SNP (transition)
147073	147073	1	G -> A	4	SNP (transition)
147079	147079	1	A -> T	4	SNP (transversion)
147082	147082	1	C -> T	4	SNP (transition)
147107	147107	1	A -> T	5	SNP (transversion)
147122	147124	3	ATA -> TCG	7	Substitution
147160	147160	1	T -> C	4	SNP (transition)
148021	148022	2	-CA	36	Deletion
148185	148185	1	-G	34	Deletion
148435	148435	1	A -> T	8	SNP (transversion)
148465	148465	1	T -> C	7	SNP (transition)
148472	148472	1	T -> C	7	SNP (transition)
148794	148794	1	G -> A	4	SNP (transition)
148799	148799	1	T -> C	4	SNP (transition)
148801	148801	1	G -> A	4	SNP (transition)
148803	148803	1	C -> T	4	SNP (transition)
148809	148809	1	T -> C	4	SNP (transition)
148812	148812	1	G -> A	6	SNP (transition)
148815	148815	1	G -> C	6	SNP (transversion)
148825	148825	1	T -> G	6	SNP (transversion)
148840	148840	1	C -> T	6	SNP (transition)
148847	148847	1	A -> T	7	SNP (transversion)
148856	148856	1	C -> T	9	SNP (transition)
148860	148860	1	A -> T	9	SNP (transversion)
148862	148861	0	+T	9	Insertion
148886	148886	1	T -> C	10	SNP (transition)
148891	148891	1	T -> C	8	SNP (transition)
148916	148915	0	+ACGCTAACC	4	Insertion
148920	148921	2	CG -> TA	4	Substitution
148923	148923	1	G -> T	5	SNP (transversion)
148936	148936	1	T -> A	4	SNP (transversion)
148957	148957	1	T -> C	4	SNP (transition)
148961	148961	1	A -> C	4	SNP (transversion)
148965	148965	1	G -> C	4	SNP (transversion)
148967	148966	0	+A	4	Insertion
149393	149393	1	T -> C	4	SNP (transition)
149395	149395	1	G -> A	4	SNP (transition)
149400	149400	1	A -> T	4	SNP (transversion)
149412	149412	1	G -> A	4	SNP (transition)
149435	149435	1	T -> C	6	SNP (transition)
149440	149440	1	A -> G	6	SNP (transition)
149465	149465	1	T -> C	7	SNP (transition)
149468	149469	2	TA -> AC	8	Substitution
149472	149472	1	T -> C	10	SNP (transition)
149474	149474	1	C -> T	10	SNP (transition)
149477	149477	1	A -> C	10	SNP (transversion)
149486	149489	4	-TGCC	12	Deletion
149495	149495	1	G -> A	15	SNP (transition)
149521	149521	1	T -> C	21	SNP (transition)
149561	149561	1	A -> T	21	SNP (transversion)
149576	149576	1	C -> G	18	SNP (transversion)
149587	149588	2	CC -> TT	13	Substitution
149612	149612	1	A -> C	7	SNP (transversion)
150379	150379	1	T -> C	4	SNP (transition)
150976	150976	1	G -> A	19	SNP (transition)
150980	150980	1	C -> A	19	SNP (transversion)
151096	151100	5	-AAAAG	1136	Deletion
151247	151249	3	TGG -> AAC	113	Substitution
151251	151251	1	C -> A	94	SNP (transversion)
151265	151264	0	+G	6	Insertion
151266	151266	1	G -> A	6	SNP (transition)
151269	151268	0	+A	5	Insertion
151271	151271	1	C -> T	4	SNP (transition)
151275	151281	7	TGTTTTT -> AAAGAGA	4	Substitution
151371	151371	1	C -> G	4	SNP (transversion)
151373	151373	1	A -> C	4	SNP (transversion)
151391	151392	2	-TG	5	Deletion
151402	151402	1	T -> A	6	SNP (transversion)
151448	151448	1	G -> A	7	SNP (transition)
151486	151486	1	C -> T	4	SNP (transition)
151533	151533	1	T -> C	88	SNP (transition)
158288	158288	1	A -> C	6	SNP (transversion)
158831	158831	1	G -> A	12	SNP (transition)
159207	159207	1	A -> T	19	SNP (transversion)
159221	159221	1	-A	109	Deletion
160704	160704	1	T -> A	142	SNP (transversion)
160706	160710	5	CCAAA -> TAGTC	128	Substitution
160713	160713	1	A -> C	123	SNP (transversion)
160716	160716	1	C -> A	110	SNP (transversion)
160720	160720	1	C -> T	100	SNP (transition)
160722	160722	1	A -> C	96	SNP (transversion)
162484	162484	1	C -> A	4	SNP (transversion)
162487	162487	1	A -> G	4	SNP (transition)
162489	162489	1	G -> CC	11	Insertion
162490	162490	1	G -> C	4	SNP (transversion)
162491	162491	1	C -> T	11	SNP (transition)
162494	162494	1	T -> C	13	SNP (transition)
162492	162496	5	CGTCG -> GTCGC	4	Substitution
163323	163323	1	A -> T	34	SNP (transversion)
164684	164684	1	G -> C	4	SNP (transversion)
164855	164855	1	C -> T	4	SNP (transition)
166519	166520	2	AA -> TG	12	Substitution
166522	166523	2	CA -> AG	15	Substitution
166525	166527	3	GTT -> TAA	8	Substitution
166529	166529	1	C -> A	7	SNP (transversion)
171175	171175	1	T -> A	7	SNP (transversion)
173203	173203	1	C -> T	7	SNP (transition)
173267	173267	1	-A	4	Deletion
176826	176826	1	G -> T	6	SNP (transversion)
176831	176831	1	T -> G	5	SNP (transversion)
176833	176833	1	G -> C	5	SNP (transversion)
176836	176836	1	C -> A	5	SNP (transversion)
177814	177814	1	C -> T	5	SNP (transition)
181002	181002	1	A -> T	6	SNP (transversion)
181017	181020	4	-GTTA	44	Deletion
183182	183182	1	C -> T	21	SNP (transition)
183197	183197	1	T -> G	19	SNP (transversion)
183675	183675	1	A -> T	7	SNP (transversion)
183678	183678	1	C -> T	7	SNP (transition)
183683	183683	1	G -> T	7	SNP (transversion)
183687	183687	1	T -> A	78	SNP (transversion)
183707	183708	2	GT -> CA	662	Substitution
183769	183769	1	A -> T	6	SNP (transversion)
183771	183771	1	T -> A	6	SNP (transversion)
183870	183872	3	GGG -> AA	2583	Deletion
183895	183895	1	G -> A	1068	SNP (transition)
183951	183952	2	GT -> AA	132	Substitution
186054	186054	1	G -> A	4	SNP (transition)
188889	188888	0	(A)5 -> (A)6	4	Insertion (tandem repeat)
189036	189036	1	T -> A	4	SNP (transversion)
193992	194004	13	-CAGATTAGGACTG	1390	Deletion
203530	203530	1	-T	26	Deletion
205013	205015	3	-AAG	3413	Deletion
207793	207794	2	-TG	785	Deletion
212124	212123	0	+A	140	Insertion
214219	214219	1	C -> T	4	SNP (transition)
214493	214493	1	G -> A	5	SNP (transition)
215759	215759	1	T -> A	4	SNP (transversion)
215794	215795	2	TA -> GG	4	Substitution
216463	216464	2	CT -> AA	10	Substitution
227172	227172	1	-T	4422	Deletion
227172	227172	1	-T	4699	Deletion
227272	227272	1	-G	3147	Deletion
227272	227272	1	-G	4119	Deletion
230504	230504	1	-G	6	Deletion
230507	230508	2	GC -> AA	6	Substitution
230519	230520	2	CG -> TA	6	Substitution
230523	230523	1	C -> T	6	SNP (transition)
230535	230535	1	T -> C	5	SNP (transition)
230558	230559	2	GC -> CT	6	Substitution
230569	230569	1	G -> A	6	SNP (transition)
230579	230580	2	AT -> GC	4	Substitution
230582	230583	2	GC -> TA	4	Substitution
230890	230890	1	G -> C	7	SNP (transversion)
231549	231549	1	C -> T	16	SNP (transition)
232727	232729	3	AAT -> TGA	125	Substitution
232729	232729	1	T -> A	155	SNP (transversion)
232734	232734	1	A -> C	137	SNP (transversion)
232779	232779	1	T -> G	7	SNP (transversion)
235253	235253	1	C -> T	35	SNP (transition)
235335	235335	1	A -> C	32	SNP (transversion)
235356	235357	2	-TC	65	Deletion
235513	235513	1	A -> T	17	SNP (transversion)
235766	235766	1	G -> A	17	SNP (transition)
235814	235816	3	-GAA	16	Deletion
235834	235834	1	G -> A	14	SNP (transition)
235847	235847	1	G -> A	13	SNP (transition)
236792	236792	1	(T)4 -> (T)3	139	Deletion (tandem repeat)
237083	237085	3	-GTA	180	Deletion
237228	237230	3	-CCA	143	Deletion
237633	237633	1	T -> A	48	SNP (transversion)
237760	237761	2	CT -> TG	40	Substitution
238054	238057	4	-TATG	1398	Deletion
238054	238057	4	-TATG	1629	Deletion
238256	238256	1	-A	10	Deletion
238273	238274	2	AA -> CC	14	Substitution
238326	238326	1	-A	21	Deletion
238339	238338	0	+TG	38	Insertion
238386	238386	1	C -> A	72	SNP (transversion)
238388	238388	1	C -> G	74	SNP (transversion)
238395	238395	1	T -> A	72	SNP (transversion)
238398	238399	2	GG -> AT	70	Substitution
238416	238417	2	CG -> AT	63	Substitution
238419	238419	1	C -> A	62	SNP (transversion)
238428	238430	3	CGT -> ATC	61	Substitution
238434	238434	1	T -> A	60	SNP (transversion)
238445	238445	1	A -> C	56	SNP (transversion)
238447	238447	1	G -> T	56	SNP (transversion)
238459	238461	3	TAT -> ACA	41	Substitution
238464	238466	3	AAT -> TGA	36	Substitution
241742	241742	1	-G	196	Deletion
241760	241760	1	-C	144	Deletion
241762	241764	3	-AGC	145	Deletion
241773	241773	1	(T)3 -> (T)2	264	Deletion (tandem repeat)
248478	248478	1	T -> C	18	SNP (transition)
251015	251015	1	G -> A	4	SNP (transition)
252934	252935	2	AC -> CA	4	Substitution
252944	252944	1	T -> C	4	SNP (transition)
252951	252951	1	-T	4	Deletion
252954	252954	1	T -> C	4	SNP (transition)
252958	252957	0	+T	4	Insertion
252961	252961	1	G -> T	5	SNP (transversion)
252963	252964	2	TG -> CA	5	Substitution
252967	252969	3	CAC -> TGA	5	Substitution
252973	252973	1	A -> G	5	SNP (transition)
252975	252975	1	A -> C	5	SNP (transversion)
252977	252978	2	GC -> CT	5	Substitution
258501	258501	1	T -> G	4	SNP (transversion)
261099	261099	1	A -> G	6	SNP (transition)
268246	268246	1	G -> T	4	SNP (transversion)
268248	268248	1	C -> T	4	SNP (transition)
268250	268250	1	T -> A	4	SNP (transversion)
268252	268252	1	C -> T	4	SNP (transition)
268255	268256	2	TT -> AA	4	Substitution
271064	271064	1	A -> G	5	SNP (transition)
271067	271068	2	AC -> GT	5	Substitution
271080	271080	1	C -> G	6	SNP (transversion)
271088	271088	1	A -> G	6	SNP (transition)
271095	271095	1	T -> G	4	SNP (transversion)
271097	271097	1	T -> A	5	SNP (transversion)
271103	271103	1	T -> C	5	SNP (transition)
271118	271118	1	T -> G	5	SNP (transversion)
276515	276516	2	TG -> AC	5	Substitution
276518	276521	4	CCAA -> AACT	4	Substitution
289096	289096	1	C -> G	9	SNP (transversion)
289837	289839	3	-TGA	6	Deletion
289843	289843	1	T -> C	6	SNP (transition)
289943	289943	1	C -> A	16	SNP (transversion)
289980	289980	1	T -> C	10	SNP (transition)
290077	290077	1	A -> G	5	SNP (transition)
290089	290088	0	+CCA	4	Insertion
290091	290092	2	GA -> AG	4	Substitution
292021	292021	1	C -> T	4	SNP (transition)
292140	292139	0	+TCCA	6	Insertion
292140	292139	0	+TTTGAG	6	Insertion
292166	292167	2	AC -> TT	4	Substitution
292886	292886	1	G -> T	5	SNP (transversion)
292889	292889	1	T -> G	4	SNP (transversion)
292894	292895	2	TT -> CC	6	Substitution
292913	292913	1	A -> G	7	SNP (transition)
292917	292917	1	C -> G	7	SNP (transversion)
292920	292920	1	C -> T	7	SNP (transition)
292926	292926	1	T -> C	6	SNP (transition)
292941	292941	1	(T)5 -> (T)4	5	Deletion (tandem repeat)
293829	293830	2	GA -> CT	4	Substitution
298777	298777	1	-T	145	Deletion
299056	299055	0	(T)6 -> (T)7	18	Insertion (tandem repeat)
299088	299088	1	G -> A	11	SNP (transition)
299477	299480	4	(TA)4 -> (TA)2	986	Deletion (tandem repeat)
299684	299690	7	-ACTATAC	155	Deletion
299700	299700	1	-C	68	Deletion
300947	300947	1	A -> G	6	SNP (transition)
301413	301413	1	C -> A	4	SNP (transversion)
301420	301421	2	-GG	146	Deletion
301459	301459	1	-A	360	Deletion
304402	304402	1	A -> G	4	SNP (transition)
304407	304407	1	-G	5	Deletion
304411	304415	5	CATAA -> TGATG	5	Substitution
304421	304421	1	T -> C	5	SNP (transition)
309774	309780	7	GGCGTGT -> CAATAAA	8	Substitution
309813	309814	2	CG -> TT	10	Substitution
309824	309832	9	CCCTTTATT -> TTTAGATGG	4	Substitution
309857	309858	2	AA -> TT	5	Substitution
310195	310198	4	TTTG -> AAAA	4	Substitution
311251	311253	3	ATG -> TAA	56	Substitution
311255	311255	1	A -> T	57	SNP (transversion)
311292	311292	1	-G	73	Deletion
312134	312134	1	C -> T	19	SNP (transition)
312155	312155	1	T -> A	11	SNP (transversion)
312251	312251	1	C -> A	12	SNP (transversion)
312344	312344	1	G -> A	26	SNP (transition)
312420	312420	1	T -> A	18	SNP (transversion)
312462	312462	1	C -> T	25	SNP (transition)
312826	312826	1	T -> C	59	SNP (transition)
312921	312920	0	+TTAAATGTCAA	18	Insertion
313251	313251	1	G -> A	64	SNP (transition)
314172	314174	3	GAG -> TGA	75	Substitution
314211	314212	2	-TG	246	Deletion
314382	314382	1	T -> A	4	SNP (transversion)
314510	314509	0	+C	4	Insertion
315025	315025	1	A -> C	6	SNP (transversion)
315027	315029	3	CAA -> TTT	4	Substitution
315033	315033	1	C -> G	5	SNP (transversion)
315035	315043	9	ATTTATTGC -> TACCTGCAG	4	Substitution
315045	315052	8	ACCTGCAG -> GGTCCTTT	4	Substitution
315054	315056	3	GGT -> TAG	4	Substitution
315059	315060	2	TT -> CA	4	Substitution
315097	315098	2	-TA	107	Deletion
318973	318973	1	(A)4 -> (A)3	303	Deletion (tandem repeat)
326862	326862	1	T -> C	7	SNP (transition)
326867	326867	1	T -> C	6	SNP (transition)
326894	326894	1	T -> C	6	SNP (transition)
328393	328396	4	GTCC -> ACAA	4	Substitution
328401	328401	1	A -> T	5	SNP (transversion)
328410	328411	2	CC -> TT	5	Substitution
328458	328458	1	G -> A	12	SNP (transition)
331794	331794	1	A -> G	10	SNP (transition)
332503	332502	0	+A	4	Insertion
332503	332503	1	T -> G	4	SNP (transversion)
332505	332505	1	T -> A	4	SNP (transversion)
332516	332516	1	A -> G	5	SNP (transition)
332545	332544	0	+ACTAG	8	Insertion
334652	334652	1	A -> G	4	SNP (transition)
334654	334654	1	T -> C	5	SNP (transition)
334921	334921	1	C -> T	5	SNP (transition)
337390	337390	1	-T	1414	Deletion
341866	341865	0	(T)6 -> (T)7	4	Insertion (tandem repeat)
345069	345069	1	A -> C	7	SNP (transversion)
354487	354489	3	TCT -> GTG	11	Substitution
354491	354491	1	C -> A	9	SNP (transversion)
354493	354493	1	T -> C	9	SNP (transition)
354495	354495	1	A -> T	6	SNP (transversion)
354539	354539	1	C -> T	5	SNP (transition)
354717	354723	7	-GGAATGC	18	Deletion
356201	356201	1	T -> C	4	SNP (transition)
356205	356205	1	T -> C	4	SNP (transition)
356671	356670	0	+A	4	Insertion
357591	>357591	>1	G -> TCC	4	Insertion
357643	357645	3	-GGA	18	Deletion
357704	357704	1	A -> C	10	SNP (transversion)
357846	357846	1	A -> G	6	SNP (transition)
359244	359244	1	T -> C	44	SNP (transition)
359552	359551	0	(T)4 -> (T)5	67	Insertion (tandem repeat)
360010	360010	1	C -> T	54	SNP (transition)
361563	361563	1	T -> G	40	SNP (transversion)
361665	361665	1	T -> C	50	SNP (transition)
362157	362157	1	C -> A	61	SNP (transversion)
362301	362301	1	T -> A	57	SNP (transversion)
362420	362420	1	A -> G	46	SNP (transition)
363006	363006	1	A -> C	60	SNP (transversion)
363091	363091	1	T -> C	66	SNP (transition)
363296	363296	1	A -> G	41	SNP (transition)
363686	363686	1	A -> T	42	SNP (transversion)
363726	363726	1	G -> T	19	SNP (transversion)
363970	363970	1	C -> T	37	SNP (transition)
363991	363991	1	A -> G	35	SNP (transition)
364076	364076	1	T -> C	5	SNP (transition)
364264	364264	1	A -> T	5	SNP (transversion)
364282	364282	1	T -> C	4	SNP (transition)
364298	364299	2	-AT	1194	Deletion
364794	364795	2	-TT	3371	Deletion
364802	364802	1	(C)4 -> (C)3	1998	Deletion (tandem repeat)
365039	365039	1	(A)8 -> (A)7	1664	Deletion (tandem repeat)
368000	368000	1	T -> A	157	SNP (transversion)
368042	368042	1	G -> A	27	SNP (transition)
368113	368114	2	GC -> TA	21	Substitution
368122	368122	1	C -> G	19	SNP (transversion)
368127	368128	2	TT -> GA	18	Substitution
368138	368139	2	GA -> AT	17	Substitution
368155	368155	1	A -> T	16	SNP (transversion)
368175	368175	1	C -> T	21	SNP (transition)
368198	368202	5	-TAACA	157	Deletion
368205	368207	3	-CCC	157	Deletion
372048	372048	1	T -> C	6	SNP (transition)
372102	372102	1	A -> G	7	SNP (transition)
372107	372107	1	A -> G	7	SNP (transition)
372126	372126	1	C -> T	9	SNP (transition)
372184	372184	1	A -> C	42	SNP (transversion)
374342	374342	1	G -> A	7	SNP (transition)
374425	374425	1	T -> C	4	SNP (transition)
375728	375728	1	-T	142	Deletion
377259	377259	1	G -> A	9	SNP (transition)
377894	377894	1	-G	238	Deletion
379261	379261	1	G -> T	6	SNP (transversion)
379905	379905	1	T -> C	7	SNP (transition)
380058	380058	1	C -> T	34	SNP (transition)
381765	381765	1	C -> T	4	SNP (transition)
383549	383549	1	C -> A	53	SNP (transversion)
385747	385746	0	+G	8	Insertion
385761	385761	1	A -> G	9	SNP (transition)
385765	385765	1	G -> A	7	SNP (transition)
385770	385770	1	C -> G	7	SNP (transversion)
385788	385788	1	T -> A	8	SNP (transversion)
385800	385800	1	C -> T	9	SNP (transition)
386533	386533	1	-G	266	Deletion
388797	388797	1	A -> G	5	SNP (transition)
388802	388802	1	A -> T	4	SNP (transversion)
391167	391167	1	A -> C	14	SNP (transversion)
392545	392545	1	C -> T	4	SNP (transition)
393865	393865	1	A -> T	7	SNP (transversion)
394479	394479	1	T -> C	10	SNP (transition)
394496	394496	1	C -> T	10	SNP (transition)
397277	397277	1	C -> T	4	SNP (transition)
397782	397782	1	G -> C	21	SNP (transversion)
398156	398156	1	G -> CA	10	Insertion
398178	398178	1	A -> G	8	SNP (transition)
398180	398180	1	A -> C	4	SNP (transversion)
399213	399213	1	T -> C	5	SNP (transition)
399240	399240	1	T -> C	6	SNP (transition)
399250	399250	1	A -> G	5	SNP (transition)
399256	399256	1	G -> A	5	SNP (transition)
399258	399259	2	TC -> CT	6	Substitution
399277	399277	1	T -> C	5	SNP (transition)
399316	399316	1	A -> C	6	SNP (transversion)
399321	399321	1	G -> A	6	SNP (transition)
399333	399334	2	CT -> TC	5	Substitution
399349	399349	1	G -> A	6	SNP (transition)
399388	399388	1	T -> C	6	SNP (transition)
399402	399402	1	A -> C	4	SNP (transversion)
399407	399407	1	C -> T	4	SNP (transition)
399438	399438	1	C -> G	10	SNP (transversion)
401416	401417	2	-CC	65	Deletion
401430	401431	2	AC -> CA	55	Substitution
401443	401443	1	(G)3 -> (G)2	44	Deletion (tandem repeat)
401495	401495	1	G -> C	14	SNP (transversion)
401498	401501	4	-CGGA	9	Deletion
402218	402219	2	(TT)4 -> (TT)3	6	Deletion (tandem repeat)
402231	402231	1	T -> A	5	SNP (transversion)
405534	405534	1	A -> G	20	SNP (transition)
407059	407059	1	T -> C	4	SNP (transition)
407104	407104	1	G -> A	38	SNP (transition)
409072	409073	2	TT -> GG	15	Substitution
411845	411845	1	T -> C	12	SNP (transition)
411914	411914	1	T -> C	16	SNP (transition)
411921	411921	1	C -> G	15	SNP (transversion)
411942	411942	1	T -> A	11	SNP (transversion)
411947	411947	1	T -> C	11	SNP (transition)
411950	411950	1	T -> C	10	SNP (transition)
411967	411967	1	A -> C	12	SNP (transversion)
411980	411980	1	C -> T	16	SNP (transition)
412988	412988	1	T -> C	16	SNP (transition)
412990	412990	1	G -> A	15	SNP (transition)
413584	413583	0	(A)4 -> (A)5	7	Insertion (tandem repeat)
414379	414379	1	A -> C	24	SNP (transversion)
414416	414416	1	C -> T	10	SNP (transition)
414428	414428	1	A -> T	7	SNP (transversion)
414446	414446	1	T -> C	6	SNP (transition)
414472	414472	1	A -> C	4	SNP (transversion)
416951	416951	1	(A)8 -> (A)7	291	Deletion (tandem repeat)
422307	422307	1	T -> C	7	SNP (transition)
422381	422386	6	CCCCCC -> TG	11	Deletion
422388	422389	2	CC -> TT	11	Substitution
423310	423310	1	T -> A	25	SNP (transversion)
423765	423765	1	A -> G	6	SNP (transition)
423771	423771	1	C -> T	5	SNP (transition)
424340	424340	1	G -> C	5	SNP (transversion)
424408	424408	1	T -> A	4	SNP (transversion)
424457	424458	2	AG -> GT	6	Substitution
424479	424479	1	A -> C	12	SNP (transversion)
424911	424911	1	T -> A	14	SNP (transversion)
425902	425902	1	T -> A	43	SNP (transversion)
425920	425919	0	(A)3 -> (A)4	20	Insertion (tandem repeat)
425977	425977	1	C -> T	5	SNP (transition)
426840	426840	1	C -> T	32	SNP (transition)
428406	428406	1	G -> A	14	SNP (transition)
432275	432276	2	TT -> CC	8	Substitution
432282	432285	4	TGAG -> CACA	7	Substitution
435737	435737	1	T -> C	4	SNP (transition)
435776	435776	1	C -> T	5	SNP (transition)
436629	436629	1	C -> T	10	SNP (transition)
436642	436642	1	G -> C	9	SNP (transversion)
436648	436648	1	A -> C	8	SNP (transversion)
436658	436658	1	A -> G	7	SNP (transition)
436672	436672	1	C -> T	5	SNP (transition)
436677	436677	1	T -> C	5	SNP (transition)
436736	436736	1	T -> C	10	SNP (transition)
436783	436783	1	A -> G	16	SNP (transition)
439282	439282	1	(T)4 -> (T)3	28	Deletion (tandem repeat)
439289	439289	1	-G	87	Deletion
439888	439888	1	-C	2562	Deletion
439994	439994	1	-T	4823	Deletion
439994	439994	1	-T	6156	Deletion
440671	440671	1	G -> A	8	SNP (transition)
440673	440673	1	C -> A	8	SNP (transversion)
440683	440683	1	A -> G	5	SNP (transition)
440685	440685	1	G -> C	5	SNP (transversion)
440687	440690	4	TGCT -> TC	5	Deletion
440692	440692	1	A -> C	5	SNP (transversion)
440694	440697	4	GACT -> ATTATT	5	Insertion
440699	440699	1	C -> A	5	SNP (transversion)
440703	440703	1	A -> T	4	SNP (transversion)
440704	440704	1	T -> A	128	SNP (transversion)
440705	440705	1	T -> A	4	SNP (transversion)
440750	440750	1	T -> G	8	SNP (transversion)
443516	443515	0	+A	10	Insertion
443549	443549	1	G -> A	7	SNP (transition)
443553	443553	1	T -> C	7	SNP (transition)
443568	443568	1	(A)5 -> (A)4	8	Deletion (tandem repeat)
443570	443570	1	-A	10	Deletion
443715	443715	1	(A)7 -> (A)6	187	Deletion (tandem repeat)
443785	443785	1	T -> G	68	SNP (transversion)
443817	443817	1	C -> T	64	SNP (transition)
446266	446265	0	+G	17	Insertion
446267	446267	1	A -> C	17	SNP (transversion)
446271	446272	2	-CT	18	Deletion
446275	446275	1	C -> A	17	SNP (transversion)
446625	446626	2	AG -> TC	10	Substitution
447040	447040	1	A -> G	4	SNP (transition)
447056	447056	1	T -> G	5	SNP (transversion)
447064	447063	0	+T	5	Insertion
447085	447086	2	GG -> AA	6	Substitution
447245	447245	1	T -> G	4	SNP (transversion)
447248	447248	1	A -> C	6	SNP (transversion)
447253	447259	7	-AAACCAC	6	Deletion
448473	448473	1	T -> G	6	SNP (transversion)
448476	448476	1	C -> A	6	SNP (transversion)
448478	448478	1	G -> T	6	SNP (transversion)
448482	448482	1	A -> C	6	SNP (transversion)
448487	448487	1	T -> C	6	SNP (transition)
448501	448502	2	-AC	4	Deletion
448509	448509	1	T -> A	35	SNP (transversion)
448517	448517	1	C -> G	34	SNP (transversion)
448771	448771	1	(A)7 -> (A)6	122	Deletion (tandem repeat)
448825	448825	1	G -> T	6	SNP (transversion)
448827	448827	1	A -> T	5	SNP (transversion)
448829	448831	3	CAT -> TGG	5	Substitution
449098	449099	2	TG -> CT	5	Substitution
449102	449103	2	CA -> TC	6	Substitution
449109	449109	1	T -> G	6	SNP (transversion)
449139	449139	1	C -> T	9	SNP (transition)
450108	450109	2	-TG	9	Deletion
450119	450119	1	A -> T	19	SNP (transversion)
450121	450120	0	+TT	26	Insertion
452610	452609	0	+AA	8	Insertion
452641	452641	1	-A	581	Deletion
457826	457826	1	G -> A	7	SNP (transition)
457938	457940	3	-GGC	9	Deletion
460382	460382	1	C -> A	5	SNP (transversion)
460386	460386	1	A -> G	6	SNP (transition)
460440	460440	1	A -> C	13	SNP (transversion)
460709	460709	1	-C	12	Deletion
460714	460714	1	A -> C	10	SNP (transversion)
462534	462535	2	TA -> GC	36	Substitution
462610	462610	1	A -> C	14	SNP (transversion)
462614	462615	2	TT -> CC	14	Substitution
462618	462618	1	A -> G	15	SNP (transition)
462638	462638	1	A -> C	15	SNP (transversion)
465683	465683	1	-A	259	Deletion
469086	469086	1	T -> C	6	SNP (transition)
469102	469101	0	(A)5 -> (A)6	5	Insertion (tandem repeat)
469110	469110	1	C -> A	5	SNP (transversion)
469129	469129	1	T -> G	7	SNP (transversion)
469985	469985	1	C -> T	41	SNP (transition)
470172	470174	3	TAG -> CT	17	Deletion
470176	470176	1	A -> T	18	SNP (transversion)
472174	472174	1	G -> C	7	SNP (transversion)
472495	472495	1	(C)4 -> (C)3	5	Deletion (tandem repeat)
472517	472517	1	T -> A	4	SNP (transversion)
472543	472543	1	G -> A	7	SNP (transition)
472567	472567	1	A -> G	11	SNP (transition)
473659	>473659	>1	A -> TT	60	Insertion
473675	473675	1	A -> C	70	SNP (transversion)
474180	474180	1	A -> C	6	SNP (transversion)
474182	474182	1	A -> C	6	SNP (transversion)
474185	474185	1	C -> A	6	SNP (transversion)
474194	474194	1	A -> G	4	SNP (transition)
474546	474546	1	-T	1778	Deletion
477273	477274	2	AT -> CC	26	Substitution
477287	477287	1	C -> G	22	SNP (transversion)
477296	477296	1	C -> G	22	SNP (transversion)
477298	477298	1	T -> C	20	SNP (transition)
478533	478533	1	T -> A	9	SNP (transversion)
478602	478602	1	T -> C	4	SNP (transition)
478608	478608	1	A -> G	4	SNP (transition)
478611	478611	1	T -> C	4	SNP (transition)
478613	478613	1	A -> C	4	SNP (transversion)
478618	478618	1	T -> A	5	SNP (transversion)
478627	478627	1	G -> A	6	SNP (transition)
478641	478642	2	CA -> TT	7	Substitution
478652	478652	1	C -> T	8	SNP (transition)
478663	478663	1	T -> C	10	SNP (transition)
478673	478673	1	C -> T	14	SNP (transition)
479426	479426	1	(C)4 -> (C)3	30	Deletion (tandem repeat)
479431	479431	1	A -> C	12	SNP (transversion)
479433	479433	1	A -> C	12	SNP (transversion)
479438	479438	1	A -> G	18	SNP (transition)
479442	479443	2	AT -> CC	15	Substitution
480537	480538	2	-GC	36	Deletion
480547	480547	1	G -> T	18	SNP (transversion)
480556	480556	1	C -> A	12	SNP (transversion)
480558	480560	3	GCA -> ATC	11	Substitution
480567	480567	1	G -> A	11	SNP (transition)
480571	480571	1	T -> C	11	SNP (transition)
480575	480577	3	CTA -> TAG	11	Substitution
480584	480584	1	A -> T	16	SNP (transversion)
481201	481201	1	T -> A	6	SNP (transversion)
482873	482873	1	T -> A	50	SNP (transversion)
484717	484717	1	(A)3 -> (A)2	125	Deletion (tandem repeat)
484731	484731	1	G -> A	7	SNP (transition)
484736	484736	1	A -> T	7	SNP (transversion)
485560	485560	1	G -> A	25	SNP (transition)
486648	486649	2	-CA	140	Deletion
486966	486966	1	(T)5 -> (T)4	24292	Deletion (tandem repeat)
491710	491710	1	-G	9737	Deletion
491711	491712	2	-CT	7788	Deletion
491712	491712	1	-T	9982	Deletion
491760	491761	2	-TG	17193	Deletion
492914	492914	1	G -> T	4	SNP (transversion)
492917	492917	1	C -> T	4	SNP (transition)
492928	492928	1	G -> C	4	SNP (transversion)
492934	492934	1	C -> A	4	SNP (transversion)
492973	492973	1	C -> T	4	SNP (transition)
493458	493458	1	A -> G	4	SNP (transition)
494359	494359	1	-A	479	Deletion
496645	496645	1	C -> T	7	SNP (transition)
497959	497959	1	T -> C	9	SNP (transition)
497967	497967	1	C -> T	7	SNP (transition)
500588	500593	6	-AGAAAA	24	Deletion
500655	500655	1	G -> A	82	SNP (transition)
501225	501225	1	(T)5 -> (T)4	475	Deletion (tandem repeat)
501578	501578	1	(C)5 -> (C)4	242	Deletion (tandem repeat)
502766	502766	1	(T)5 -> (T)4	613	Deletion (tandem repeat)
503119	503119	1	(C)5 -> (C)4	370	Deletion (tandem repeat)
503613	503613	1	A -> G	15	SNP (transition)
504582	504582	1	(C)5 -> (C)4	188	Deletion (tandem repeat)
508786	508786	1	(G)3 -> (G)2	104	Deletion (tandem repeat)
508793	508793	1	-T	102	Deletion
509535	509535	1	(C)3 -> (C)2	398	Deletion (tandem repeat)
510042	510042	1	-C	34	Deletion
510045	510045	1	(G)3 -> (G)2	44	Deletion (tandem repeat)
510046	510046	1	(G)3 -> (G)2	39	Deletion (tandem repeat)
510058	510058	1	-A	204	Deletion
510060	510060	1	-T	205	Deletion
510827	510827	1	C -> T	27	SNP (transition)
512927	512927	1	A -> C	5	SNP (transversion)
513021	513021	1	T -> C	18	SNP (transition)
513305	513305	1	A -> G	10	SNP (transition)
513425	513425	1	T -> C	18	SNP (transition)
513493	513493	1	(T)9 -> (T)8	16	Deletion (tandem repeat)
513523	513523	1	G -> T	9	SNP (transversion)
513666	513666	1	T -> C	9	SNP (transition)
513812	513812	1	C -> T	6	SNP (transition)
514216	514216	1	C -> T	6	SNP (transition)
514218	514218	1	T -> A	5	SNP (transversion)
514483	514486	4	-CTTC	4	Deletion
514491	514492	2	CT -> AA	4	Substitution
514506	514506	1	A -> G	5	SNP (transition)
514511	514511	1	A -> T	5	SNP (transversion)
514514	514514	1	A -> G	5	SNP (transition)
514526	514526	1	T -> C	5	SNP (transition)
514532	514532	1	A -> G	5	SNP (transition)
514546	514546	1	C -> T	4	SNP (transition)
514637	514637	1	T -> G	5	SNP (transversion)
514672	514672	1	A -> G	6	SNP (transition)
514686	514686	1	C -> A	4	SNP (transversion)
514704	514705	2	CA -> TG	4	Substitution
514710	514710	1	G -> A	4	SNP (transition)
514892	514892	1	T -> A	4	SNP (transversion)
515089	515089	1	G -> A	4	SNP (transition)
515155	515155	1	-A	4	Deletion
515258	515258	1	T -> A	4	SNP (transversion)
515260	515260	1	C -> T	4	SNP (transition)
515273	515273	1	C -> T	4	SNP (transition)
515276	515276	1	A -> G	4	SNP (transition)
515390	515392	3	-AAA	19	Deletion
517401	517401	1	T -> C	6	SNP (transition)
517414	517414	1	G -> A	7	SNP (transition)
517668	517667	0	+TA	6	Insertion
517669	517669	1	T -> A	6	SNP (transversion)
517672	517671	0	+G	5	Insertion
517686	517686	1	G -> A	4	SNP (transition)
517761	517761	1	G -> C	5	SNP (transversion)
517962	517962	1	A -> C	4	SNP (transversion)
518257	518257	1	T -> C	4	SNP (transition)
518262	518262	1	A -> G	4	SNP (transition)
518330	518330	1	C -> T	5	SNP (transition)
518560	518559	0	(A)8 -> (A)9	4	Insertion (tandem repeat)
519524	519523	0	+A	4	Insertion
519526	519526	1	T -> A	6	SNP (transversion)
519534	519534	1	-G	10	Deletion
519574	519574	1	A -> G	32	SNP (transition)
519576	519576	1	T -> C	32	SNP (transition)
519736	519736	1	G -> A	4	SNP (transition)
520575	520575	1	G -> A	14	SNP (transition)
520587	520587	1	C -> A	17	SNP (transversion)
524570	524571	2	-GT	1309	Deletion
524576	524577	2	-AC	1295	Deletion
524684	524684	1	(T)4 -> (T)3	1652	Deletion (tandem repeat)
524700	524702	3	-CAC	1580	Deletion
529708	529716	9	TTTTTTTCT -> GA	9	Deletion
530472	530472	1	T -> C	4	SNP (transition)
530777	530777	1	G -> T	4	SNP (transversion)
531099	531099	1	A -> T	27	SNP (transversion)
531328	531328	1	-G	5	Deletion
531331	531331	1	-G	5	Deletion
531399	531399	1	A -> C	4	SNP (transversion)
531405	531405	1	G -> A	4	SNP (transition)
531708	531708	1	G -> C	5	SNP (transversion)
532103	532103	1	-A	7	Deletion
532158	532158	1	G -> A	4	SNP (transition)
532204	532208	5	CCTTG -> TTGGA	5	Substitution
532210	532210	1	A -> G	5	SNP (transition)
532216	532216	1	G -> T	7	SNP (transversion)
532218	532219	2	AT -> G	7	Deletion
532222	532222	1	T -> G	7	SNP (transversion)
532226	532226	1	T -> G	8	SNP (transversion)
532475	532475	1	A -> T	5	SNP (transversion)
532478	532478	1	G -> A	6	SNP (transition)
532482	532482	1	C -> T	6	SNP (transition)
532489	532489	1	A -> T	6	SNP (transversion)
532492	532492	1	A -> T	6	SNP (transversion)
532494	532494	1	C -> T	7	SNP (transition)
532498	532498	1	A -> G	7	SNP (transition)
532502	532502	1	G -> C	7	SNP (transversion)
532509	532510	2	CC -> GT	6	Substitution
532874	532874	1	A -> C	6	SNP (transversion)
532886	532886	1	C -> A	4	SNP (transversion)
533434	533434	1	G -> A	5	SNP (transition)
533497	533497	1	T -> C	6	SNP (transition)
533718	533718	1	G -> C	4	SNP (transversion)
533722	533722	1	T -> C	5	SNP (transition)
533730	533730	1	C -> A	6	SNP (transversion)
533735	533735	1	(A)3 -> (A)2	6	Deletion (tandem repeat)
533755	533755	1	T -> G	5	SNP (transversion)
533858	533858	1	G -> A	5	SNP (transition)
534031	534031	1	A -> G	5	SNP (transition)
534128	534129	2	GC -> CA	7	Substitution
534132	534134	3	CTA -> GAG	7	Substitution
534138	534139	2	GG -> AT	10	Substitution
534142	534149	8	AAGATTTT -> CTTTAAAA	11	Substitution
534167	534167	1	G -> T	20	SNP (transversion)
534170	534170	1	T -> G	20	SNP (transversion)
534331	534331	1	(T)3 -> (T)2	147	Deletion (tandem repeat)
534676	534676	1	T -> A	13	SNP (transversion)
535069	535069	1	A -> T	19	SNP (transversion)
535442	535443	2	-AG	9	Deletion
535483	535483	1	T -> C	17	SNP (transition)
535498	535498	1	G -> A	19	SNP (transition)
535526	535526	1	G -> A	18	SNP (transition)
535558	535558	1	G -> C	13	SNP (transversion)
535581	535582	2	TC -> GA	15	Substitution
535683	535682	0	+AT	28	Insertion
535759	535759	1	T -> A	14	SNP (transversion)
535886	535886	1	T -> A	7	SNP (transversion)
535890	535890	1	T -> C	6	SNP (transition)
535903	535904	2	TA -> TAT	5	Insertion
535906	535906	1	T -> A	5	SNP (transversion)
536037	536039	3	ATG -> CAA	4	Substitution
536043	536044	2	CT -> GA	4	Substitution
536047	536050	4	GGGG -> TTAC	5	Substitution
536071	536071	1	G -> T	7	SNP (transversion)
536122	536125	4	-ACGT	9	Deletion
536151	536154	4	TTTG -> A	18	Deletion
536355	536355	1	A -> T	16	SNP (transversion)
536358	536358	1	-G	14	Deletion
536365	536365	1	-G	7	Deletion
536452	536452	1	C -> T	4	SNP (transition)
536458	536458	1	A -> T	4	SNP (transversion)
536731	536731	1	G -> A	4	SNP (transition)
536767	536767	1	T -> A	8	SNP (transversion)
536772	536772	1	C -> G	9	SNP (transversion)
536781	536782	2	AA -> GG	9	Substitution
536820	536820	1	C -> A	5	SNP (transversion)
536828	536828	1	C -> T	6	SNP (transition)
536836	536837	2	GA -> AC	6	Substitution
536901	536901	1	A -> G	6	SNP (transition)
536932	536932	1	T -> G	10	SNP (transversion)
536986	536986	1	T -> G	9	SNP (transversion)
536997	536997	1	G -> A	5	SNP (transition)
537083	537083	1	T -> A	4	SNP (transversion)
537121	537121	1	A -> G	5	SNP (transition)
537123	537124	2	GA -> AT	6	Substitution
537129	537129	1	C -> A	6	SNP (transversion)
537141	537141	1	A -> G	6	SNP (transition)
537157	537157	1	A -> G	5	SNP (transition)
537164	537164	1	G -> C	5	SNP (transversion)
537167	537167	1	T -> C	5	SNP (transition)
537172	537175	4	TACA -> CGAG	4	Substitution
537177	537178	2	GC -> CT	4	Substitution
537180	537180	1	A -> G	4	SNP (transition)
538021	538022	2	TA -> AAT	13	Insertion
538025	538025	1	G -> A	14	SNP (transition)
538027	538026	0	(T)2 -> (T)3	14	Insertion (tandem repeat)
538028	538031	4	GCAA -> TGGG	14	Substitution
538033	538034	2	CT -> AA	15	Substitution
538036	538036	1	G -> T	15	SNP (transversion)
538048	538048	1	T -> A	18	SNP (transversion)
538050	538050	1	G -> A	19	SNP (transition)
538052	538052	1	A -> T	19	SNP (transversion)
538054	538065	12	CAAATATACTAT -> TCTGATGCAACA	19	Substitution
538067	538071	5	TGATG -> ATTGT	19	Substitution
538073	538073	1	A -> G	18	SNP (transition)
538084	538090	7	GTTCTGT -> CAAATG	15	Deletion
538095	538095	1	C -> AT	16	Insertion
538100	538100	1	G -> T	17	SNP (transversion)
538105	538106	2	AT -> CA	17	Substitution
538108	538109	2	TG -> AT	15	Substitution
538116	538116	1	C -> T	14	SNP (transition)
538122	538122	1	T -> G	10	SNP (transversion)
538125	538127	3	AAT -> GCA	4	Substitution
538126	538127	2	AT -> CA	10	Substitution
538129	538133	5	TGATG -> CAGAT	4	Substitution
538135	538137	3	AAC -> TGT	5	Substitution
538137	538141	5	CAAAT -> TCTGA	9	Substitution
538143	538145	3	TGT -> GCA	9	Substitution
538147	538148	2	AT -> CA	9	Substitution
538151	538151	1	G -> T	8	SNP (transversion)
538151	538152	2	GA -> AG	17	Substitution
551572	551572	1	-C	694	Deletion
551630	551630	1	G -> T	88	SNP (transversion)
551643	551644	2	GT -> CA	15	Substitution
551650	551652	3	TGC -> AAT	10	Substitution
551681	551681	1	T -> G	4	SNP (transversion)
551767	551767	1	A -> G	12	SNP (transition)
551772	551772	1	C -> T	10	SNP (transition)
551787	551787	1	A -> G	9	SNP (transition)
551803	551804	2	TT -> C	5	Deletion
551814	551817	4	TGTA -> ATCT	4	Substitution
551824	551824	1	C -> G	4	SNP (transversion)
552129	552129	1	C -> T	5	SNP (transition)
552132	552132	1	G -> A	5	SNP (transition)
552137	552137	1	A -> T	5	SNP (transversion)
552150	552150	1	G -> A	5	SNP (transition)
552476	552476	1	C -> T	5	SNP (transition)
552520	552520	1	A -> T	6	SNP (transversion)
552530	552530	1	-C	6	Deletion
552533	552533	1	G -> C	7	SNP (transversion)
552535	552536	2	GA -> AG	7	Substitution
552538	552538	1	A -> T	7	SNP (transversion)
552540	552540	1	G -> T	7	SNP (transversion)
552545	552547	3	TGT -> GTC	7	Substitution
552550	552551	2	AA -> TG	6	Substitution
552554	552555	2	GA -> AT	6	Substitution
552557	552559	3	-GAA	6	Deletion
552986	552986	1	T -> G	5	SNP (transversion)
552999	552999	1	C -> T	6	SNP (transition)
553025	553025	1	T -> G	6	SNP (transversion)
553035	553035	1	G -> A	6	SNP (transition)
553043	553045	3	AAA -> CCT	5	Substitution
553047	553049	3	GGG -> CTT	5	Substitution
553051	553053	3	CGG -> TTT	5	Substitution
553055	553055	1	G -> T	5	SNP (transversion)
553057	553059	3	AAG -> GTC	4	Substitution
553061	553061	1	A -> C	4	SNP (transversion)
553064	553065	2	GC -> AA	4	Substitution
553067	553067	1	T -> A	4	SNP (transversion)
553387	553388	2	GA -> AC	4	Substitution
553395	553396	2	AG -> GA	5	Substitution
553420	553420	1	G -> A	6	SNP (transition)
553492	553492	1	G -> A	4	SNP (transition)
553657	553657	1	A -> G	4	SNP (transition)
553659	553660	2	CT -> GC	4	Substitution
553663	553663	1	A -> T	4	SNP (transversion)
553672	553673	2	GC -> AT	4	Substitution
553824	553824	1	T -> G	7	SNP (transversion)
553828	553828	1	T -> C	8	SNP (transition)
553859	553859	1	T -> C	13	SNP (transition)
553875	553875	1	T -> G	19	SNP (transversion)
553928	553928	1	C -> T	21	SNP (transition)
553938	553938	1	A -> G	18	SNP (transition)
553965	553965	1	T -> A	13	SNP (transversion)
553967	553967	1	T -> C	13	SNP (transition)
553979	553979	1	A -> G	9	SNP (transition)
553995	553995	1	T -> C	6	SNP (transition)
553999	554000	2	TG -> CT	5	Substitution
554002	554002	1	G -> T	5	SNP (transversion)
554024	554024	1	A -> C	5	SNP (transversion)
554043	554043	1	A -> G	4	SNP (transition)
554115	554116	2	TC -> GA	4	Substitution
554130	554130	1	G -> A	4	SNP (transition)
554138	554138	1	T -> A	4	SNP (transversion)
554154	554154	1	C -> A	4	SNP (transversion)
554157	554157	1	G -> C	4	SNP (transversion)
554175	554177	3	TGG -> GCT	5	Substitution
554197	554198	2	GC -> TG	6	Substitution
554203	554204	2	AA -> TC	5	Substitution
554207	554208	2	CT -> GC	5	Substitution
554211	554211	1	T -> A	7	SNP (transversion)
554219	554220	2	TG -> GA	8	Substitution
554229	554229	1	A -> G	8	SNP (transition)
554258	554258	1	A -> T	13	SNP (transversion)
554265	554265	1	G -> A	18	SNP (transition)
554310	554310	1	C -> A	18	SNP (transversion)
554322	554322	1	A -> G	17	SNP (transition)
554332	554334	3	AAA -> GTT	14	Substitution
554363	554366	4	GAAA -> CCTT	6	Substitution
554368	554369	2	AT -> CC	6	Substitution
554371	554371	1	A -> G	5	SNP (transition)
554373	554374	2	GA -> TC	4	Substitution
554376	554376	1	G -> C	4	SNP (transversion)
554593	554593	1	C -> T	4	SNP (transition)
555274	555274	1	T -> C	8	SNP (transition)
555298	555298	1	T -> G	8	SNP (transversion)
555302	555302	1	A -> T	8	SNP (transversion)
555307	555307	1	G -> A	9	SNP (transition)
555326	555326	1	C -> T	10	SNP (transition)
555349	555349	1	T -> A	9	SNP (transversion)
555372	555373	2	AA -> TC	4	Substitution
555877	555884	8	GATAGCAG -> TCCTCTGA	36	Substitution
555886	555886	1	T -> A	34	SNP (transversion)
555888	555888	1	T -> A	34	SNP (transversion)
555890	555890	1	-T	33	Deletion
555897	555897	1	C -> T	29	SNP (transition)
555930	555929	0	(A)3 -> (A)4	12	Insertion (tandem repeat)
555933	555932	0	+T	11	Insertion
555958	555958	1	-T	11	Deletion
555971	555971	1	A -> G	11	SNP (transition)
555975	555975	1	G -> T	11	SNP (transversion)
555987	555987	1	A -> T	11	SNP (transversion)
555990	555990	1	T -> G	11	SNP (transversion)
556006	556007	2	TA -> AT	5	Substitution
556011	556011	1	C -> T	6	SNP (transition)
556043	556043	1	C -> T	4	SNP (transition)
556049	556049	1	(T)3 -> (T)2	4	Deletion (tandem repeat)
556062	556062	1	G -> A	5	SNP (transition)
556091	556091	1	C -> G	4	SNP (transversion)
556094	556094	1	T -> A	4	SNP (transversion)
556102	556102	1	C -> T	4	SNP (transition)
556674	556674	1	C -> G	5	SNP (transversion)
556677	556677	1	C -> T	5	SNP (transition)
556684	556684	1	C -> G	4	SNP (transversion)
556690	556690	1	A -> G	4	SNP (transition)
556697	556697	1	G -> A	4	SNP (transition)
556700	556700	1	C -> A	4	SNP (transversion)
556707	556708	2	TA -> GG	4	Substitution
556953	556953	1	C -> T	9	SNP (transition)
556998	556998	1	T -> C	8	SNP (transition)
557031	557031	1	C -> G	5	SNP (transversion)
557034	557034	1	A -> T	5	SNP (transversion)
557046	557046	1	C -> A	4	SNP (transversion)
557049	557050	2	TC -> GT	4	Substitution
557055	557055	1	C -> T	4	SNP (transition)
557060	557060	1	T -> C	4	SNP (transition)
557069	557069	1	T -> G	4	SNP (transversion)
557092	557093	2	CA -> TG	5	Substitution
557096	557096	1	A -> C	5	SNP (transversion)
557113	557113	1	G -> A	4	SNP (transition)
557179	557179	1	A -> T	4	SNP (transversion)
557234	557234	1	G -> C	5	SNP (transversion)
557245	557245	1	T -> C	5	SNP (transition)
557251	557251	1	C -> T	5	SNP (transition)
557256	557256	1	T -> A	5	SNP (transversion)
557261	557262	2	CA -> GC	5	Substitution
557273	557273	1	G -> A	5	SNP (transition)
557297	557297	1	T -> C	6	SNP (transition)
557310	557310	1	C -> T	7	SNP (transition)
557321	557321	1	A -> G	4	SNP (transition)
557618	557618	1	A -> T	5	SNP (transversion)
557626	557626	1	C -> T	7	SNP (transition)
557637	557637	1	(A)4 -> (A)3	21	Deletion (tandem repeat)
559664	559664	1	A -> G	93	SNP (transition)
559834	559842	9	-TGGAAAATT	92	Deletion
560514	560514	1	C -> T	63	SNP (transition)
561374	561374	1	A -> G	149	SNP (transition)
562128	562128	1	T -> C	97	SNP (transition)
562289	562289	1	T -> A	42	SNP (transversion)
562353	562355	3	-ATA	39	Deletion
562402	562406	5	GGAGT -> TATAC	11	Substitution
562412	562412	1	C -> A	10	SNP (transversion)
562417	562418	2	CT -> AA	9	Substitution
562420	562420	1	C -> G	8	SNP (transversion)
562422	562423	2	AT -> TC	7	Substitution
562429	562430	2	AG -> TT	4	Substitution
562499	562499	1	T -> A	4	SNP (transversion)
562502	562502	1	T -> C	4	SNP (transition)
562516	562515	0	+T	4	Insertion
562931	562932	2	-TC	579	Deletion
563551	563551	1	T -> A	4	SNP (transversion)
563591	563591	1	G -> A	7	SNP (transition)
563608	563608	1	C -> T	6	SNP (transition)
563669	563672	4	GAGA -> CT	6	Deletion
564112	564112	1	G -> T	6	SNP (transversion)
564169	564169	1	C -> G	5	SNP (transversion)
564178	564179	2	TC -> GG	5	Substitution
564184	564184	1	A -> G	6	SNP (transition)
564192	564192	1	A -> G	4	SNP (transition)
564194	564194	1	G -> A	4	SNP (transition)
564207	564211	5	AAGAC -> GTCGA	4	Substitution
564216	564216	1	G -> C	4	SNP (transversion)
564235	564235	1	T -> C	4	SNP (transition)
564237	564237	1	C -> A	4	SNP (transversion)
564239	564239	1	A -> G	4	SNP (transition)
564253	564253	1	C -> A	4	SNP (transversion)
564265	564265	1	C -> G	4	SNP (transversion)
564267	564270	4	TGTG -> C	4	Deletion
564504	564504	1	C -> T	4	SNP (transition)
564534	564534	1	G -> A	8	SNP (transition)
564550	564550	1	C -> T	10	SNP (transition)
564571	564571	1	C -> T	7	SNP (transition)
564759	564759	1	-G	713	Deletion
567065	567065	1	-A	337	Deletion
567327	567328	2	TA -> T	14	Deletion
567330	567329	0	+CT	13	Insertion
571823	571823	1	T -> G	5	SNP (transversion)
571834	571834	1	T -> A	6	SNP (transversion)
571842	571842	1	A -> T	7	SNP (transversion)
571849	571849	1	G -> A	7	SNP (transition)
571858	571858	1	A -> C	7	SNP (transversion)
571887	571887	1	C -> T	8	SNP (transition)
571891	571891	1	T -> C	8	SNP (transition)
571910	571911	2	AG -> TC	6	Substitution
571914	571914	1	A -> G	6	SNP (transition)
571962	571962	1	G -> A	4	SNP (transition)
571968	571968	1	C -> T	4	SNP (transition)
572041	572041	1	C -> T	5	SNP (transition)
572072	572072	1	C -> T	5	SNP (transition)
572088	572088	1	A -> G	6	SNP (transition)
572092	572093	2	AA -> TT	6	Substitution
572105	572105	1	A -> C	6	SNP (transversion)
572188	572189	2	TC -> CT	5	Substitution
572196	572196	1	C -> T	5	SNP (transition)
572208	572209	2	TC -> CT	6	Substitution
572221	572221	1	G -> A	7	SNP (transition)
572231	572231	1	A -> G	6	SNP (transition)
572250	572250	1	G -> C	6	SNP (transversion)
572252	572252	1	C -> T	6	SNP (transition)
572545	572546	2	TT -> AA	6	Substitution
572548	572548	1	A -> T	6	SNP (transversion)
572551	572551	1	G -> A	6	SNP (transition)
572553	572554	2	AA -> CC	6	Substitution
572556	572556	1	T -> C	6	SNP (transition)
572586	572586	1	(A)3 -> (A)2	85	Deletion (tandem repeat)
572970	572972	3	AAG -> TGT	8	Substitution
572976	572976	1	T -> A	4	SNP (transversion)
573699	573699	1	A -> G	6	SNP (transition)
573704	573704	1	C -> G	7	SNP (transversion)
573737	573738	2	GT -> TC	6	Substitution
573740	573741	2	GT -> AG	6	Substitution
573743	573743	1	G -> A	6	SNP (transition)
573747	573747	1	A -> C	6	SNP (transversion)
573815	573815	1	A -> G	4	SNP (transition)
573817	573817	1	A -> G	4	SNP (transition)
573819	573819	1	C -> A	4	SNP (transversion)
573826	573825	0	+TCA	4	Insertion
573829	573829	1	G -> A	4	SNP (transition)
573854	573854	1	C -> G	4	SNP (transversion)
573870	573870	1	C -> T	4	SNP (transition)
573895	573896	2	CG -> AT	4	Substitution
573903	573903	1	A -> T	4	SNP (transversion)
573909	>573910	>2	GA -> ACC	4	Insertion
573914	573916	3	AGC -> GCT	4	Substitution
573921	573921	1	-A	5	Deletion
573928	573928	1	A -> T	5	SNP (transversion)
573943	573943	1	G -> A	5	SNP (transition)
573949	573949	1	A -> C	5	SNP (transversion)
573967	573968	2	GC -> AA	5	Substitution
573973	573974	2	AA -> TG	5	Substitution
573979	573981	3	CAA -> ATT	5	Substitution
574025	574028	4	GTAC -> CCTT	4	Substitution
574033	574035	3	AGC -> GTT	4	Substitution
574038	574039	2	TG -> CA	4	Substitution
574041	574041	1	A -> C	4	SNP (transversion)
574043	574051	9	GTGTGAACA -> CGCGCGGTT	5	Substitution
574056	574058	3	TGA -> AAG	5	Substitution
574076	574076	1	C -> A	6	SNP (transversion)
574160	574160	1	G -> A	6	SNP (transition)
574163	574163	1	-C	5	Deletion
574199	574199	1	C -> T	4	SNP (transition)
574201	574203	3	GAC -> CCT	4	Substitution
574208	574208	1	A -> G	4	SNP (transition)
574434	574434	1	C -> A	6	SNP (transversion)
574472	574472	1	T -> G	7	SNP (transversion)
574501	574501	1	T -> C	8	SNP (transition)
574511	574511	1	C -> T	8	SNP (transition)
574520	574521	2	AT -> GC	6	Substitution
574543	574542	0	+G	5	Insertion
574836	574838	3	TAA -> CTT	5	Substitution
574841	574842	2	TC -> GT	6	Substitution
574844	574846	3	TGG -> ATC	8	Substitution
574848	574849	2	TA -> CT	8	Substitution
574851	574852	2	GA -> CT	8	Substitution
574854	574855	2	AA -> TC	8	Substitution
574857	574858	2	CA -> GG	8	Substitution
574864	574867	4	CCTT -> GACA	9	Substitution
574878	574878	1	G -> A	12	SNP (transition)
574882	>574883	>2	TT -> GGTGTATTCC	12	Insertion
574891	574891	1	G -> A	11	SNP (transition)
574943	574943	1	T -> C	4	SNP (transition)
575018	575018	1	T -> A	4	SNP (transversion)
575024	575024	1	T -> G	4	SNP (transversion)
575027	575027	1	G -> A	4	SNP (transition)
575055	575055	1	A -> G	5	SNP (transition)
575070	575070	1	T -> C	4	SNP (transition)
575081	575081	1	A -> G	4	SNP (transition)
575090	575090	1	G -> C	4	SNP (transversion)
575104	575104	1	T -> G	4	SNP (transversion)
575600	575600	1	C -> T	4	SNP (transition)
576392	576392	1	C -> T	4	SNP (transition)
576441	576441	1	A -> C	6	SNP (transversion)
576450	576454	5	-TTACG	7	Deletion
576457	576457	1	T -> A	7	SNP (transversion)
576473	576473	1	T -> C	10	SNP (transition)
576475	576475	1	G -> C	10	SNP (transversion)
576480	576480	1	A -> G	10	SNP (transition)
576482	576482	1	C -> T	10	SNP (transition)
576495	576494	0	(T)2 -> (T)3	10	Insertion (tandem repeat)
576517	576517	1	G -> A	8	SNP (transition)
576537	576537	1	A -> G	8	SNP (transition)
576572	576572	1	A -> T	6	SNP (transversion)
576579	576579	1	T -> G	6	SNP (transversion)
576581	576581	1	T -> C	6	SNP (transition)
576586	576586	1	G -> C	7	SNP (transversion)
576632	576632	1	C -> T	5	SNP (transition)
576636	576637	2	AG -> CT	5	Substitution
576639	576639	1	C -> T	5	SNP (transition)
576653	576653	1	G -> T	6	SNP (transversion)
576671	576675	5	-AAGTC	5	Deletion
576700	576701	2	-GC	4	Deletion
576703	576703	1	A -> C	4	SNP (transversion)
576726	576726	1	T -> C	4	SNP (transition)
576768	576768	1	T -> C	4	SNP (transition)
576779	576779	1	A -> T	4	SNP (transversion)
576786	576786	1	A -> C	4	SNP (transversion)
576794	576794	1	C -> A	4	SNP (transversion)
576797	576798	2	TG -> CA	4	Substitution
576811	576810	0	+GACTAC	5	Insertion
576853	576853	1	G -> A	5	SNP (transition)
576882	576882	1	C -> A	4	SNP (transversion)
576969	576969	1	C -> T	4	SNP (transition)
577023	577023	1	G -> A	4	SNP (transition)
577546	577548	3	TGG -> AAC	4	Substitution
577551	577552	2	TG -> GC	4	Substitution
577554	577555	2	AC -> TT	4	Substitution
577559	577559	1	T -> C	5	SNP (transition)
577564	577565	2	CA -> GT	7	Substitution
577568	577568	1	G -> A	7	SNP (transition)
577602	577602	1	T -> A	9	SNP (transversion)
577619	577619	1	C -> T	10	SNP (transition)
577628	577628	1	T -> C	10	SNP (transition)
577637	577637	1	G -> A	10	SNP (transition)
577643	577643	1	G -> A	12	SNP (transition)
577659	577659	1	A -> T	11	SNP (transversion)
577662	577663	2	AC -> TG	9	Substitution
577662	577663	2	AC -> TG	9	Substitution
577669	577669	1	G -> T	9	SNP (transversion)
577674	577674	1	T -> C	8	SNP (transition)
577709	577709	1	T -> A	5	SNP (transversion)
577709	577709	1	T -> A	5	SNP (transversion)
578258	578258	1	T -> C	5	SNP (transition)
578391	578393	3	-AAA	9	Deletion
578440	578440	1	A -> T	15	SNP (transversion)
578593	578593	1	C -> T	33	SNP (transition)
578597	578597	1	C -> T	32	SNP (transition)
578600	578600	1	A -> G	32	SNP (transition)
578617	578617	1	C -> A	34	SNP (transversion)
578621	578621	1	A -> T	33	SNP (transversion)
578646	578646	1	G -> T	29	SNP (transversion)
578675	578675	1	A -> T	19	SNP (transversion)
578717	578717	1	C -> A	9	SNP (transversion)
578721	578721	1	C -> T	10	SNP (transition)
578817	578817	1	T -> G	9	SNP (transversion)
578823	578823	1	-C	8	Deletion
578833	578832	0	+C	7	Insertion
578834	578834	1	G -> A	6	SNP (transition)
578837	578837	1	T -> C	4	SNP (transition)
578952	578952	1	G -> C	4	SNP (transversion)
578964	578964	1	A -> G	4	SNP (transition)
579260	579260	1	T -> C	5	SNP (transition)
579295	579295	1	G -> A	4	SNP (transition)
579307	579307	1	G -> A	5	SNP (transition)
579319	579319	1	A -> C	4	SNP (transversion)
579323	579324	2	TT -> CC	4	Substitution
579359	579359	1	C -> T	4	SNP (transition)
579387	579387	1	C -> A	5	SNP (transversion)
579435	579434	0	(G)2 -> (G)3	4	Insertion (tandem repeat)
579467	579467	1	T -> C	6	SNP (transition)
579471	579471	1	C -> A	6	SNP (transversion)
579490	579490	1	C -> T	5	SNP (transition)
579519	579519	1	A -> T	9	SNP (transversion)
579521	579521	1	A -> G	9	SNP (transition)
579564	579564	1	G -> A	14	SNP (transition)
579811	579811	1	A -> C	10	SNP (transversion)
579825	579825	1	G -> A	9	SNP (transition)
579925	579925	1	T -> C	7	SNP (transition)
579961	579961	1	G -> A	4	SNP (transition)
580172	580172	1	T -> G	4	SNP (transversion)
580262	580262	1	G -> C	5	SNP (transversion)
580264	580264	1	A -> C	5	SNP (transversion)
580273	580273	1	G -> A	5	SNP (transition)
580284	580284	1	C -> A	4	SNP (transversion)
580287	580287	1	G -> A	4	SNP (transition)
580296	580296	1	T -> C	4	SNP (transition)
580298	580298	1	T -> C	4	SNP (transition)
580302	580302	1	G -> A	4	SNP (transition)
580305	580305	1	G -> A	4	SNP (transition)
580387	580387	1	T -> A	7	SNP (transversion)
580390	580390	1	A -> T	8	SNP (transversion)
580403	580403	1	C -> T	10	SNP (transition)
580448	580449	2	TG -> CA	34	Substitution
580524	580524	1	C -> T	41	SNP (transition)
580527	580528	2	CT -> TC	42	Substitution
580540	580540	1	C -> T	34	SNP (transition)
580814	580814	1	G -> A	6	SNP (transition)
580818	580818	1	G -> C	6	SNP (transversion)
580842	580842	1	A -> G	7	SNP (transition)
580862	580862	1	C -> T	7	SNP (transition)
580873	580873	1	G -> A	6	SNP (transition)
580878	580878	1	G -> T	6	SNP (transversion)
580881	580881	1	T -> C	6	SNP (transition)
580894	580895	2	CG -> AA	6	Substitution
584942	584942	1	A -> G	121	SNP (transition)
585635	585635	1	T -> G	4	SNP (transversion)
589400	589400	1	T -> A	21	SNP (transversion)
589409	589410	2	CC -> AA	4	Substitution
589840	589840	1	T -> G	5	SNP (transversion)
589845	589845	1	T -> C	4	SNP (transition)
590136	590136	1	C -> A	4	SNP (transversion)
590546	590546	1	A -> G	4	SNP (transition)
590554	590553	0	+G	9	Insertion
590554	590553	0	+G	7	Insertion
590565	590565	1	T -> G	14	SNP (transversion)
590565	590565	1	T -> G	10	SNP (transversion)
590616	590616	1	T -> C	14	SNP (transition)
590616	590616	1	T -> C	10	SNP (transition)
591230	591230	1	A -> C	6	SNP (transversion)
591245	591245	1	A -> G	5	SNP (transition)
591552	591552	1	T -> A	5	SNP (transversion)
591608	591608	1	T -> G	6	SNP (transversion)
591653	591653	1	T -> A	6	SNP (transversion)
591656	591656	1	A -> T	6	SNP (transversion)
591672	591672	1	A -> C	5	SNP (transversion)
591686	591686	1	G -> T	6	SNP (transversion)
593443	593443	1	A -> T	4	SNP (transversion)
593449	593449	1	A -> C	5	SNP (transversion)
593465	593465	1	T -> C	13	SNP (transition)
593472	593472	1	C -> G	14	SNP (transversion)
593474	593474	1	G -> A	14	SNP (transition)
594607	594607	1	T -> G	4	SNP (transversion)
594975	594975	1	G -> T	64	SNP (transversion)
594989	594990	2	TG -> AA	27	Substitution
594995	594997	3	ATC -> GGA	5	Substitution
595085	595085	1	G -> A	7	SNP (transition)
595696	595696	1	T -> C	6	SNP (transition)
595716	595716	1	G -> T	5	SNP (transversion)
595843	595843	1	G -> T	11	SNP (transversion)
595854	595853	0	+AA	11	Insertion
595857	595857	1	G -> A	10	SNP (transition)
595863	595863	1	A -> G	8	SNP (transition)
595867	595867	1	T -> C	8	SNP (transition)
595893	595893	1	A -> G	5	SNP (transition)
595932	595933	2	CG -> TA	4	Substitution
595937	595937	1	A -> G	4	SNP (transition)
595979	595981	3	GTC -> T	6	Deletion
595993	595993	1	A -> T	6	SNP (transversion)
596012	596013	2	AG -> GA	7	Substitution
596072	596072	1	G -> A	4	SNP (transition)
596075	596075	1	T -> G	4	SNP (transversion)
596763	596763	1	(A)3 -> (A)2	164	Deletion (tandem repeat)
596772	596775	4	-ATAG	155	Deletion
597088	597087	0	+CA	11	Insertion
597347	597347	1	G -> C	11	SNP (transversion)
597365	597365	1	G -> A	9	SNP (transition)
597373	597373	1	C -> G	9	SNP (transversion)
597392	597392	1	G -> C	8	SNP (transversion)
597883	597883	1	A -> C	8	SNP (transversion)
598156	598156	1	G -> A	7	SNP (transition)
599075	599075	1	A -> G	6	SNP (transition)
599268	599268	1	T -> C	9	SNP (transition)
599410	599410	1	A -> G	6	SNP (transition)
599424	599424	1	C -> A	4	SNP (transversion)
599512	599512	1	G -> A	4	SNP (transition)
599750	599750	1	G -> A	4	SNP (transition)
600765	600765	1	A -> G	4	SNP (transition)
600795	600795	1	G -> C	4	SNP (transversion)
600802	600802	1	T -> A	4	SNP (transversion)
601027	601027	1	T -> A	7	SNP (transversion)
601034	601034	1	C -> G	7	SNP (transversion)
601160	601160	1	C -> A	7	SNP (transversion)
601440	601440	1	T -> G	5	SNP (transversion)
601664	601665	2	-CC	17	Deletion
601885	601885	1	-A	99	Deletion
601979	601979	1	-A	16	Deletion
603208	603208	1	G -> A	4	SNP (transition)
604049	604049	1	A -> G	5	SNP (transition)
604052	604052	1	A -> G	5	SNP (transition)
604056	604056	1	A -> T	5	SNP (transversion)
604209	604209	1	A -> C	5	SNP (transversion)
604309	604308	0	+TA	4	Insertion
604603	604603	1	-T	7	Deletion
604941	604940	0	+G	4	Insertion
604949	604949	1	C -> T	4	SNP (transition)
604949	604949	1	C -> T	4	SNP (transition)
604952	604952	1	T -> G	4	SNP (transversion)
605223	605223	1	T -> C	11	SNP (transition)
605223	605223	1	T -> C	6	SNP (transition)
605641	605641	1	T -> G	8	SNP (transversion)
605972	605972	1	T -> C	4	SNP (transition)
606300	606300	1	(A)4 -> (A)3	8	Deletion (tandem repeat)
607417	607417	1	-T	329	Deletion
607430	607430	1	-C	275	Deletion
607433	607433	1	(T)4 -> (T)3	275	Deletion (tandem repeat)
609721	609722	2	AA -> GG	4	Substitution
610077	610077	1	A -> T	6	SNP (transversion)
610338	610338	1	G -> A	5	SNP (transition)
611411	611411	1	G -> T	39	SNP (transversion)
611421	611422	2	TT -> AA	27	Substitution
611444	611444	1	A -> T	10	SNP (transversion)
611449	611449	1	T -> C	10	SNP (transition)
611465	611465	1	C -> T	7	SNP (transition)
611467	611467	1	G -> C	6	SNP (transversion)
611903	611903	1	T -> C	5	SNP (transition)
611951	611951	1	C -> T	8	SNP (transition)
612158	612160	3	GTC -> AGT	4	Substitution
612163	612163	1	T -> A	8	SNP (transversion)
612266	612268	3	TCC -> A	18	Deletion
612293	612293	1	G -> A	4	SNP (transition)
613229	613229	1	T -> A	5	SNP (transversion)
613493	613493	1	C -> A	36	SNP (transversion)
613502	613501	0	+A	40	Insertion
613502	613501	0	+AT	40	Insertion
613723	613723	1	T -> C	14	SNP (transition)
613723	613723	1	T -> C	21	SNP (transition)
614327	614327	1	T -> A	5	SNP (transversion)
614329	614330	2	-TA	5	Deletion
614713	614714	2	-TA	521	Deletion
614842	614842	1	-G	410	Deletion
616229	616230	2	-TC	34	Deletion
616264	616264	1	T -> A	11	SNP (transversion)
616267	616268	2	TC -> AA	9	Substitution
616268	616268	1	C -> T	37	SNP (transition)
616270	616270	1	A -> T	9	SNP (transversion)
616272	616273	2	GT -> AA	8	Substitution
616284	616284	1	C -> G	4	SNP (transversion)
617822	617821	0	(A)5 -> (A)6	49	Insertion (tandem repeat)
618028	618028	1	C -> T	81	SNP (transition)
618125	618125	1	A -> T	28	SNP (transversion)
618162	618162	1	A -> G	22	SNP (transition)
618165	618165	1	A -> C	22	SNP (transversion)
618168	618168	1	A -> T	22	SNP (transversion)
618190	618189	0	+A	26	Insertion
618200	618200	1	-T	33	Deletion
618200	618202	3	-TAC	22	Deletion
618203	618203	1	-A	22	Deletion
618210	618210	1	A -> CCTGAAA	22	Insertion
618211	618210	0	(A)4 -> (A)5	28	Insertion (tandem repeat)
618212	618211	0	+CA	31	Insertion
618214	618214	1	G -> A	36	SNP (transition)
618219	618221	3	-CAA	35	Deletion
618352	618353	2	CA -> TT	87	Substitution
618361	618361	1	A -> T	85	SNP (transversion)
618526	618528	3	-TAC	146	Deletion
622336	622336	1	-C	1072	Deletion
628179	628179	1	-T	5540	Deletion
640509	640511	3	-ATA	263	Deletion
643738	643738	1	C -> A	7	SNP (transversion)
643760	643760	1	C -> T	5	SNP (transition)
644744	644744	1	T -> A	4	SNP (transversion)
645071	645071	1	A -> T	4	SNP (transversion)
645086	645086	1	T -> G	5	SNP (transversion)
645089	645089	1	T -> G	5	SNP (transversion)
645524	645524	1	C -> G	4	SNP (transversion)
646009	646009	1	T -> C	8	SNP (transition)
648261	648261	1	G -> C	4	SNP (transversion)
648611	648611	1	T -> C	4	SNP (transition)
649549	649549	1	G -> A	4	SNP (transition)
651081	651081	1	A -> G	6	SNP (transition)
651110	651110	1	T -> C	5	SNP (transition)
651661	651661	1	C -> T	4	SNP (transition)
651690	651690	1	T -> C	4	SNP (transition)
651716	651716	1	T -> C	5	SNP (transition)
651957	651957	1	G -> C	8	SNP (transversion)
652322	652323	2	CG -> AA	25	Substitution
652327	652328	2	CT -> AA	34	Substitution
652330	652334	5	GATGG -> CTATA	39	Substitution
652372	652373	2	CC -> A	154	Deletion
653929	653929	1	A -> C	7	SNP (transversion)
654205	654206	2	-TT	21	Deletion
654208	654208	1	-A	21	Deletion
654599	654599	1	-A	1198	Deletion
656021	656021	1	T -> C	34	SNP (transition)
656073	656073	1	C -> A	5	SNP (transversion)
656077	656077	1	T -> C	5	SNP (transition)
656117	656118	2	AG -> GA	5	Substitution
656124	656124	1	A -> G	5	SNP (transition)
656127	656127	1	C -> T	5	SNP (transition)
656988	656988	1	A -> G	15	SNP (transition)
665646	665646	1	A -> G	4	SNP (transition)
665696	665696	1	T -> G	5	SNP (transversion)
665713	665713	1	A -> G	4	SNP (transition)
665927	665927	1	C -> T	7	SNP (transition)
665941	665941	1	T -> G	7	SNP (transversion)
665959	665959	1	G -> A	6	SNP (transition)
666060	666060	1	G -> C	5	SNP (transversion)
666067	666068	2	GC -> AT	5	Substitution
666076	666076	1	A -> G	5	SNP (transition)
666113	666113	1	C -> T	4	SNP (transition)
666755	666755	1	G -> A	6	SNP (transition)
666758	666758	1	T -> C	5	SNP (transition)
666806	666808	3	GTG -> AGA	4	Substitution
666812	666812	1	A -> G	4	SNP (transition)
666816	666815	0	+TT	4	Insertion
666816	666816	1	A -> CAT	4	Insertion
666817	666819	3	GCA -> TAT	4	Substitution
666818	666822	5	CAATG -> ATT	4	Deletion
666826	666827	2	CA -> TT	4	Substitution
666829	666830	2	TC -> ATAA	4	Insertion
666832	666836	5	TTTTA -> AGGAT	4	Substitution
666839	666840	2	AG -> CC	4	Substitution
666842	666843	2	GG -> AT	4	Substitution
666845	666845	1	T -> C	4	SNP (transition)
666847	666852	6	ACCAAT -> CAATCA	4	Substitution
666854	666864	11	CCCAATCAAAT -> ATTTGAATTCA	4	Substitution
666868	666868	1	A -> G	4	SNP (transition)
666870	666870	1	T -> C	4	SNP (transition)
666872	666873	2	CA -> AT	4	Substitution
666875	666875	1	T -> A	4	SNP (transversion)
666879	666882	4	CTAT -> TATG	4	Substitution
667419	667419	1	G -> A	4	SNP (transition)
667422	667422	1	T -> A	6	SNP (transversion)
668139	668139	1	G -> A	9	SNP (transition)
668199	668199	1	T -> C	4	SNP (transition)
668202	668202	1	T -> G	4	SNP (transversion)
668212	668212	1	C -> A	5	SNP (transversion)
668215	668214	0	(A)2 -> (A)3	5	Insertion (tandem repeat)
668408	668407	0	+G	7	Insertion
670151	670152	2	(AT)3 -> (AT)2	3214	Deletion (tandem repeat)
670151	670152	2	(AT)3 -> (AT)2	3797	Deletion (tandem repeat)
670826	670826	1	-A	7958	Deletion
672216	672217	2	-GC	46	Deletion
674823	674824	2	GA -> AG	4	Substitution
674826	674831	6	ACGTAG -> CACCGT	4	Substitution
674833	674835	3	CAC -> TTG	4	Substitution
674837	674838	2	GT -> CA	4	Substitution
674865	674865	1	T -> A	5	SNP (transversion)
674867	674868	2	CG -> AT	5	Substitution
674872	674872	1	G -> A	9	SNP (transition)
674904	674904	1	-G	225	Deletion
675107	675109	3	GAT -> TTCA	4	Insertion
675115	675118	4	ATTT -> GGCG	4	Substitution
675111	675119	9	AAAAATTTC -> GGCGCAAAG	4	Substitution
675121	675122	2	AG -> GC	4	Substitution
675391	675391	1	T -> A	10	SNP (transversion)
675393	675394	2	AA -> GT	10	Substitution
683176	683181	6	-CCGCCA	7	Deletion
683422	683422	1	C -> T	4	SNP (transition)
683454	683454	1	G -> A	4	SNP (transition)
683459	683459	1	C -> T	4	SNP (transition)
683471	683471	1	A -> T	4	SNP (transversion)
683473	683473	1	A -> T	4	SNP (transversion)
683476	683476	1	A -> T	4	SNP (transversion)
683478	683478	1	A -> T	4	SNP (transversion)
683485	683485	1	T -> A	4	SNP (transversion)
684073	684074	2	TG -> AT	4	Substitution
684076	684076	1	T -> A	4	SNP (transversion)
684079	684085	7	GATATAT -> TTACATA	4	Substitution
684090	684094	5	TTACA -> AATAT	4	Substitution
684097	684098	2	GA -> TT	5	Substitution
684107	684107	1	A -> T	8	SNP (transversion)
684111	684111	1	-A	10	Deletion
684114	684114	1	-C	14	Deletion
684674	684674	1	T -> A	4	SNP (transversion)
687204	687203	0	+AATCAA	48	Insertion
688164	688164	1	A -> G	6	SNP (transition)
688171	688171	1	C -> T	6	SNP (transition)
688186	688186	1	A -> G	6	SNP (transition)
688195	688195	1	C -> G	4	SNP (transversion)
688208	688209	2	TT -> GC	5	Substitution
691548	691548	1	C -> G	4	SNP (transversion)
691560	691560	1	A -> G	5	SNP (transition)
691583	691583	1	A -> C	6	SNP (transversion)
691589	691590	2	CA -> TG	7	Substitution
697135	697136	2	-AA	25	Deletion
698067	698069	3	AAC -> TTT	12	Substitution
698333	698335	3	-ACG	132	Deletion
698355	698355	1	C -> T	5	SNP (transition)
699181	699181	1	C -> A	315	SNP (transversion)
699913	699913	1	A -> G	7	SNP (transition)
699917	699917	1	T -> A	7	SNP (transversion)
699923	699924	2	CA -> AC	7	Substitution
699936	699936	1	G -> A	5	SNP (transition)
700930	700930	1	C -> A	6	SNP (transversion)
700957	700957	1	G -> A	7	SNP (transition)
700976	700977	2	AT -> GC	6	Substitution
700982	700984	3	AGA -> GCG	6	Substitution
700989	700989	1	A -> C	5	SNP (transversion)
700996	700996	1	A -> T	5	SNP (transversion)
701000	>701000	>1	A -> CC	5	Insertion
701004	701004	1	T -> G	5	SNP (transversion)
701006	701006	1	T -> C	5	SNP (transition)
701008	701008	1	A -> G	5	SNP (transition)
701010	701010	1	G -> T	4	SNP (transversion)
702047	702047	1	A -> T	4	SNP (transversion)
702471	702473	3	TGG -> ACA	6	Substitution
702474	702480	7	GAGGGAC -> GATTTGT	6	Substitution
702502	702502	1	-A	152	Deletion
702642	702645	4	-TATA	53	Deletion
702799	702798	0	+A	32	Insertion
703061	703061	1	-G	17	Deletion
703078	703078	1	-A	42	Deletion
703526	703526	1	-A	173	Deletion
705066	705065	0	+TTTGGGTAA	4	Insertion
706202	706202	1	-G	8	Deletion
706498	706498	1	C -> T	5	SNP (transition)
706942	706942	1	T -> A	4	SNP (transversion)
707825	707825	1	A -> G	5	SNP (transition)
707828	707828	1	C -> T	5	SNP (transition)
707832	707832	1	A -> G	5	SNP (transition)
707867	707867	1	C -> T	4	SNP (transition)
707870	707871	2	TC -> CT	4	Substitution
708750	708750	1	-T	184	Deletion
708825	708828	4	GCTC -> TGCA	6	Substitution
708832	708832	1	T -> A	6	SNP (transversion)
710604	710605	2	CC -> ATT	20	Insertion
710613	710614	2	CC -> TT	21	Substitution
710618	710621	4	TGTT -> CCCG	21	Substitution
710623	710626	4	CGCC -> TTGA	21	Substitution
710628	710628	1	G -> T	21	SNP (transversion)
710630	710630	1	T -> G	21	SNP (transversion)
710632	710632	1	G -> A	21	SNP (transition)
710634	710635	2	CT -> AA	21	Substitution
710637	710637	1	G -> T	22	SNP (transversion)
710640	710641	2	AA -> CT	21	Substitution
710669	710669	1	(C)3 -> (C)2	79	Deletion (tandem repeat)
711014	711014	1	(A)5 -> (A)4	5	Deletion (tandem repeat)
711021	711021	1	-C	5	Deletion
711034	711034	1	T -> A	6	SNP (transversion)
711629	711638	10	ATTTCGCTCA -> TCAGATTCAG	7	Substitution
711647	711648	2	CA -> TT	7	Substitution
711657	711657	1	G -> C	8	SNP (transversion)
711675	711675	1	-T	61	Deletion
723927	723927	1	T -> A	8	SNP (transversion)
723972	723972	1	T -> C	9	SNP (transition)
723987	723986	0	+AC	10	Insertion
726365	726366	2	CT -> GG	4	Substitution
726393	726394	2	AA -> TT	127	Substitution
728431	728431	1	-T	369	Deletion
728612	728612	1	A -> T	4	SNP (transversion)
728626	728633	8	TTTAAGAA -> GGCGGAGC	5	Substitution
728665	728665	1	T -> C	13	SNP (transition)
728692	728692	1	T -> A	17	SNP (transversion)
728779	728779	1	A -> G	4	SNP (transition)
735310	735310	1	-C	19	Deletion
736482	736484	3	CTC -> TCT	418	Substitution
736511	736511	1	G -> A	7	SNP (transition)
737516	737516	1	G -> A	90	SNP (transition)
737765	737765	1	(A)4 -> (A)3	57	Deletion (tandem repeat)
737831	737831	1	(A)4 -> (A)3	61	Deletion (tandem repeat)
737831	737831	1	(A)4 -> (A)3	45	Deletion (tandem repeat)
741859	741859	1	A -> G	67	SNP (transition)
741861	741861	1	G -> A	118	SNP (transition)
741865	741866	2	CT -> AA	264	Substitution
741952	741956	5	ACCCT -> TA	2256	Deletion
742074	742074	1	(T)4 -> (T)3	2105	Deletion (tandem repeat)
742172	742173	2	CC -> AA	4	Substitution
742175	742176	2	TT -> GG	4	Substitution
742178	742178	1	G -> C	4	SNP (transversion)
745012	745017	6	ACATAA -> TATATT	4	Substitution
745021	745025	5	TTTAT -> AGATC	4	Substitution
745028	745028	1	T -> A	5	SNP (transversion)
745049	745052	4	-GCCG	131	Deletion
745057	745057	1	-G	19	Deletion
745056	745057	2	-AG	166	Deletion
745060	745060	1	-A	24	Deletion
745825	745827	3	-CAA	321	Deletion
746461	746461	1	T -> A	5	SNP (transversion)
746479	746479	1	C -> A	9	SNP (transversion)
746719	746722	4	TTAC -> AAGA	12	Substitution
746746	746746	1	T -> A	13	SNP (transversion)
746748	746749	2	CT -> GA	14	Substitution
746751	746753	3	TAG -> ATT	14	Substitution
746755	746757	3	AAG -> TA	15	Deletion
746774	746775	2	-TC	27	Deletion
746782	746781	0	+T	63	Insertion
747518	747518	1	G -> T	95	SNP (transversion)
747830	747830	1	-T	280	Deletion
751033	751036	4	-TATA	128	Deletion
751038	751038	1	(G)3 -> (G)2	128	Deletion (tandem repeat)
756456	756456	1	-C	141	Deletion
758414	758416	3	(TTT)3 -> (TTT)2	131	Deletion (tandem repeat)
758419	758420	2	-TA	50	Deletion
758430	758430	1	A -> T	12	SNP (transversion)
758432	758432	1	C -> T	10	SNP (transition)
762521	762522	2	AA -> TT	4	Substitution
762521	762523	3	AAT -> TTA	27	Substitution
764047	764049	3	AGG -> TAC	4	Substitution
764052	764055	4	TTTC -> CAGG	5	Substitution
764057	764058	2	AC -> GG	5	Substitution
764060	764060	1	A -> G	5	SNP (transition)
764062	764063	2	AG -> TA	5	Substitution
764065	764071	7	TGGTGCT -> ATAGAAA	4	Substitution
764071	764073	3	TAG -> AGC	4	Substitution
764075	764079	5	TAGAA -> ACATT	4	Substitution
764081	764087	7	AAAGCAA -> TCTTTGC	4	Substitution
764089	764089	1	A -> G	4	SNP (transition)
764115	764123	9	-CATACTCTG	273	Deletion
764916	764917	2	-GT	798	Deletion
765849	765849	1	G -> C	15	SNP (transversion)
765859	765859	1	C -> A	5	SNP (transversion)
767588	767588	1	-A	13738	Deletion
768402	768402	1	-T	10245	Deletion
768589	768589	1	-A	38080	Deletion
771746	771746	1	-A	46	Deletion
771812	771812	1	T -> G	5	SNP (transversion)
776360	776360	1	A -> C	4	SNP (transversion)
777299	777300	2	CT -> AC	5	Substitution
777308	777308	1	G -> C	5	SNP (transversion)
777311	777311	1	T -> A	5	SNP (transversion)
777316	777316	1	C -> G	4	SNP (transversion)
777588	777588	1	C -> T	5	SNP (transition)
786140	786144	5	-TTTTT	306	Deletion
788949	788949	1	A -> G	4	SNP (transition)
788956	788956	1	C -> T	4	SNP (transition)
788978	788978	1	T -> C	5	SNP (transition)
788980	788980	1	A -> G	6	SNP (transition)
788983	788984	2	GT -> TA	6	Substitution
788986	788986	1	A -> G	7	SNP (transition)
788988	788990	3	TGT -> GTA	6	Substitution
788992	788995	4	TAAG -> CCTC	7	Substitution
789000	789001	2	TC -> GG	7	Substitution
788997	789004	8	GTATCCTC -> CATGAAGG	8	Substitution
789004	789007	4	CCCA -> TGGT	7	Substitution
789006	789008	3	CAT -> TTG	10	Substitution
789009	789010	2	GA -> TT	7	Substitution
789012	789012	1	G -> T	8	SNP (transversion)
789010	789014	5	AAGGC -> TTTTA	8	Substitution
789017	789019	3	GGT -> TAG	7	Substitution
789021	789027	7	TTATGCT -> AGTGCTC	10	Substitution
789039	789040	2	GC -> AT	13	Substitution
789055	789055	1	-C	235	Deletion
789389	789389	1	-G	89	Deletion
790373	790373	1	A -> T	16	SNP (transversion)
794706	794707	2	-TT	10	Deletion
794772	794772	1	-C	574	Deletion
795061	795061	1	(T)3 -> (T)2	1219	Deletion (tandem repeat)
795709	795709	1	C -> T	4	SNP (transition)
795907	795907	1	C -> A	4	SNP (transversion)
798378	798379	2	-GA	22	Deletion
803962	803964	3	-TGG	189	Deletion
803974	803974	1	(C)3 -> (C)2	227	Deletion (tandem repeat)
804438	804438	1	(A)4 -> (A)3	241	Deletion (tandem repeat)
809156	809156	1	G -> A	5	SNP (transition)
809299	809299	1	T -> G	7	SNP (transversion)
809944	809944	1	T -> G	11	SNP (transversion)
809947	809947	1	T -> G	11	SNP (transversion)
811076	811077	2	CA -> TG	83	Substitution
815916	815916	1	C -> G	5	SNP (transversion)
816785	816785	1	T -> A	17	SNP (transversion)
816827	816827	1	T -> A	41	SNP (transversion)
816903	816903	1	T -> C	101	SNP (transition)
816908	816908	1	A -> T	45	SNP (transversion)
816911	816911	1	T -> A	51	SNP (transversion)
816919	816919	1	(A)3 -> (A)2	54	Deletion (tandem repeat)
816919	816919	1	(A)3 -> (A)2	111	Deletion (tandem repeat)
817377	817376	0	+ACT	5	Insertion
817789	817789	1	A -> T	10	SNP (transversion)
821401	821402	2	TT -> GG	17	Substitution
821410	821411	2	GG -> TC	15	Substitution
821413	821413	1	A -> C	15	SNP (transversion)
821415	821419	5	AACAT -> GTTC	14	Deletion
821421	821421	1	A -> C	13	SNP (transversion)
821423	821423	1	A -> T	13	SNP (transversion)
822080	822080	1	-A	24	Deletion
822330	822330	1	T -> G	23	SNP (transversion)
822360	822360	1	C -> A	28	SNP (transversion)
823028	823028	1	A -> G	5	SNP (transition)
823045	823045	1	A -> G	10	SNP (transition)
823344	823345	2	TA -> AT	11	Substitution
823347	823347	1	A -> T	10	SNP (transversion)
823349	823349	1	C -> T	10	SNP (transition)
823351	823352	2	CA -> AT	9	Substitution
823354	823354	1	T -> A	9	SNP (transversion)
823356	823356	1	T -> A	8	SNP (transversion)
823358	823359	2	TG -> CA	8	Substitution
823361	823363	3	TAA -> CTT	8	Substitution
823365	823366	2	AA -> CT	8	Substitution
823370	823370	1	C -> A	8	SNP (transversion)
823415	823415	1	-T	40	Deletion
824006	824006	1	G -> T	6	SNP (transversion)
824013	824013	1	C -> T	6	SNP (transition)
824020	824020	1	C -> T	7	SNP (transition)
824338	824338	1	A -> T	4	SNP (transversion)
824342	824341	0	+CTTTCTGT	5	Insertion
824351	824351	1	A -> G	5	SNP (transition)
824353	824353	1	G -> A	5	SNP (transition)
824356	824357	2	GA -> AG	5	Substitution
824361	824362	2	CT -> TG	5	Substitution
824369	824369	1	G -> T	4	SNP (transversion)
824371	824371	1	C -> A	4	SNP (transversion)
824541	824541	1	C -> G	11	SNP (transversion)
824541	824541	1	C -> G	25	SNP (transversion)
825035	825035	1	C -> T	296	SNP (transition)
825343	825343	1	C -> T	124	SNP (transition)
825464	825465	2	-AA	16893	Deletion
827604	827605	2	TA -> CT	24	Substitution
828072	828072	1	C -> T	25	SNP (transition)
828848	828848	1	-G	95	Deletion
828856	828855	0	+A	120	Insertion
828857	828857	1	C -> A	133	SNP (transversion)
829493	829494	2	-AT	1110	Deletion
829493	829495	3	-ATT	780	Deletion
832022	832022	1	-C	25	Deletion
832341	832341	1	-A	543	Deletion
833975	833975	1	C -> A	32	SNP (transversion)
833979	833979	1	A -> C	9	SNP (transversion)
833990	833990	1	A -> T	5	SNP (transversion)
835206	835206	1	C -> A	5	SNP (transversion)
835240	835241	2	TA -> CCCATGAG	4	Insertion
835245	835250	6	ACCCAT -> TTTGTA	4	Substitution
835252	835262	11	AGATTTTTGTA -> GATACCCCAC	4	Deletion
835264	835264	1	G -> T	4	SNP (transversion)
835266	835268	3	TAC -> CCT	4	Substitution
835270	835271	2	CC -> TAT	4	Insertion
835603	835602	0	+AT	5	Insertion
836970	836970	1	G -> A	8	SNP (transition)
836989	836989	1	T -> C	8	SNP (transition)
838195	838195	1	A -> T	8	SNP (transversion)
838199	838199	1	G -> A	90	SNP (transition)
838845	838845	1	C -> A	8	SNP (transversion)
838865	838865	1	A -> T	7	SNP (transversion)
838873	838873	1	T -> C	6	SNP (transition)
838878	838878	1	C -> T	5	SNP (transition)
838879	838879	1	T -> A	8	SNP (transversion)
838881	838882	2	AG -> TA	9	Substitution
838884	838884	1	G -> A	5	SNP (transition)
841386	841386	1	-A	295	Deletion
842355	842355	1	T -> C	4	SNP (transition)
844653	844652	0	+CTAA	34	Insertion
844703	844703	1	G -> T	50	SNP (transversion)
844752	844751	0	+T	51	Insertion
844828	844829	2	CC -> TA	8	Substitution
844841	844842	2	AA -> TT	9	Substitution
844849	844850	2	TC -> CT	6	Substitution
844858	844858	1	C -> T	5	SNP (transition)
844862	844862	1	T -> C	4	SNP (transition)
844892	844894	3	-TGG	149	Deletion
845039	845039	1	(A)4 -> (A)3	359	Deletion (tandem repeat)
845039	845039	1	(A)4 -> (A)3	446	Deletion (tandem repeat)
845182	845182	1	-A	197	Deletion
845416	845418	3	-ATT	799	Deletion
845616	845616	1	A -> T	13	SNP (transversion)
845618	845622	5	TCATG -> AAGAT	5	Substitution
845630	845630	1	A -> T	7	SNP (transversion)
845700	845700	1	A -> C	6	SNP (transversion)
846481	846481	1	A -> G	12	SNP (transition)
846486	846487	2	CT -> AC	13	Substitution
846500	846500	1	A -> C	13	SNP (transversion)
846503	846503	1	A -> T	11	SNP (transversion)
846506	846507	2	GA -> AG	11	Substitution
846767	846768	2	GA -> AC	8	Substitution
846770	846770	1	T -> C	8	SNP (transition)
846772	846772	1	G -> T	9	SNP (transversion)
848822	848822	1	A -> T	6	SNP (transversion)
849226	849227	2	TT -> CC	4	Substitution
849229	849232	4	GAAT -> TCCC	4	Substitution
849235	849235	1	A -> G	4	SNP (transition)
849238	849238	1	A -> G	4	SNP (transition)
849240	849251	12	TTAAAAGTGATC -> GCTCTCCACCCA	5	Substitution
849254	849254	1	G -> T	8	SNP (transversion)
849261	849264	4	TCAA -> GTTG	9	Substitution
849266	849271	6	TAGGGT -> ACAATG	10	Substitution
849273	849281	9	TATTAAATT -> AGCAGTTCC	11	Substitution
849283	849286	4	TAGA -> CCAT	13	Substitution
849295	849296	2	AC -> TT	15	Substitution
849302	849305	4	TTAG -> AGTC	15	Substitution
850412	850412	1	-C	99	Deletion
850438	850438	1	(A)3 -> (A)2	165	Deletion (tandem repeat)
856637	856637	1	A -> T	4	SNP (transversion)
861543	861543	1	G -> A	156	SNP (transition)
861580	861580	1	T -> C	90	SNP (transition)
862585	862585	1	A -> T	129	SNP (transversion)
862926	862926	1	A -> T	109	SNP (transversion)
863121	863121	1	-C	112	Deletion
866236	866238	3	-CCC	113	Deletion
866702	866702	1	G -> A	158	SNP (transition)
867230	867232	3	-TTT	1237	Deletion
867235	867235	1	-A	1824	Deletion
867286	867286	1	-C	954	Deletion
869469	869469	1	(T)3 -> (T)2	376	Deletion (tandem repeat)
874993	875002	10	AGTCGAAAGA -> TCATATCTTG	7	Substitution
875004	875006	3	GTC -> AGA	6	Substitution
875007	875007	1	A -> G	16	SNP (transition)
875009	875009	1	A -> T	7	SNP (transversion)
875011	875012	2	CT -> GC	7	Substitution
875014	875014	1	G -> A	7	SNP (transition)
875017	875027	11	GAATTTGCTAA -> A	7	Deletion
875029	875031	3	AAC -> CATTCCAACACTT	7	Insertion
875033	875033	1	T -> G	7	SNP (transversion)
875256	875256	1	A -> G	16	SNP (transition)
875912	875913	2	CT -> TA	4	Substitution
875930	875931	2	CA -> GT	4	Substitution
875935	875939	5	CTTTT -> AACAA	4	Substitution
875942	875943	2	AA -> TT	5	Substitution
875945	875947	3	AAC -> TCA	5	Substitution
875973	875974	2	-AA	106	Deletion
875980	875981	2	-AT	186	Deletion
876562	876562	1	G -> A	12	SNP (transition)
876577	876578	2	CC -> TT	9	Substitution
876601	876601	1	G -> A	7	SNP (transition)
876863	876863	1	G -> A	4	SNP (transition)
876866	876867	2	GA -> AT	4	Substitution
876878	876878	1	T -> C	4	SNP (transition)
876883	876883	1	C -> A	5	SNP (transversion)
876894	876894	1	A -> G	5	SNP (transition)
877073	877073	1	A -> G	5	SNP (transition)
877078	877078	1	(T)4 -> (T)3	5	Deletion (tandem repeat)
877093	877093	1	C -> T	6	SNP (transition)
877109	877109	1	T -> G	5	SNP (transversion)
877123	877123	1	T -> G	4	SNP (transversion)
877125	877125	1	C -> T	4	SNP (transition)
877139	877139	1	T -> C	4	SNP (transition)
877143	877143	1	T -> A	4	SNP (transversion)
877278	877279	2	AC -> CA	6	Substitution
877309	877309	1	A -> G	15	SNP (transition)
[truncated: 3,200 more rows]
