# Supplementary material for: Development of molecular markers tightly linked to Pvr4 gene in pepper using next-generation sequencing
Source: Mol Breed. 2015 Mar 17;35(4):101. doi: 10.1007/s11032-015-0294-5 (PMC4361654; doi:10.1007/s11032-015-0294-5)
Supplement: Supplementary file 3 — Supplementary material 3 (XLSX 9 kb) [file 11032_2015_294_MOESM3_ESM.xlsx]

## Sheet: Sheet1
Supplemental Table 3. NBS-LRR type genes within PVR4 interval for two different cultivars.
CM334		Zunla-1
CA10g14080		Capana10g000517
CA10g04490		Capana10g002355
CA10g15090		Capana10g002364
CA10g15100		Capana10g002365
CA10g20540		Capana10g002374
CA10g20580		Capana10g002394
CA10g20620		Capana10g002395
CA10g20630		Capana10g002397
		Cabana10g002398
		Capana10g002401
		Capana10g002402
		Capana10g002406
		Capana10g002409
		Capana10g002410
		Cabana10g002416
		Cabana10g002497
		Cabana10g002499
		Cabana10g002500
