# Supplementary material for: Development of molecular markers tightly linked to Pvr4 gene in pepper using next-generation sequencing
Source: Mol Breed. 2015 Mar 17;35(4):101. doi: 10.1007/s11032-015-0294-5 (PMC4361654; doi:10.1007/s11032-015-0294-5)
Supplement: Supplementary file 4 — Supplementary material 4 (XLSX 22 kb) [file 11032_2015_294_MOESM4_ESM.xlsx]

## Sheet: Sheet1
Supplemental Table 4. Sequence identities between predicted pepper proteins and predicted tomato proteins in the chromosome-10 interval.
We used BLASTP to identify the closest match to each pepper protein encoded in the 3-Mb interval against predicted proteins encoded in the corresponding 1-Mb interval in tomato.
Matches between pepper proteins and tomato proteins are reported only if the sequence identity was at least 75% over at least 70% of the length of the pepper protein.
Pepper protein ID	Pfam domains in the pepper predicted protein	Sequence identity (amino acid)	Tomato protein ID2	Tomato protein description
CA10g21500	Ribosomal_S7 (PF00177);	0.989899	Solyc10g078620.1	Ribosomal protein S5 IPR005716 Ribosomal protein S7, eukaryotic_archaeal
CA10g21770	Pkinase (PF00069);	0.985663	Solyc10g078390.1	Calcium-dependent protein kinase-like IPR002290 Serine_threonine protein kinase
CA10g21410	RNA_pol_Rpb2_6 (PF00562); RNA_pol_Rpb2_7 (PF04560); Methyltransf_13 (PF08421);	0.983051	Solyc10g078860.1	DNA-directed RNA polymerase IPR015712 DNA-directed RNA polymerase, subunit 2
CA10g21570	HTH_8 (PF02954); ELFV_dehydrog_N (PF02812); ELFV_dehydrog (PF00208);	0.975728	Solyc10g078550.1	Glutamate dehydrogenase IPR014362 Glutamate dehydrogenase
CA10g20420	TF_Zn_Ribbon (PF08271); TFIIB (PF00382); TFIIB (PF00382); HTH_Tnp_ISL3 (PF13542);	0.96463	Solyc10g079360.1	Transcription initiation factor IIB-2 IPR000812 Transcription factor TFIIB related
CA10g21320	Ribosomal_L21e (PF01157);	0.963415	Solyc10g078960.1	60S ribosomal protein L21-like protein IPR001147 Ribosomal protein L21e
CA10g20730	Ras (PF00071);	0.956938	Solyc10g079030.1	Ras-related protein Rab-25 IPR015595 Rab11-related
CA10g21640	MIP (PF00230); DUF1624 (PF07786); FecCD (PF01032); DUF1275 (PF06912); DUF4349 (PF14257);	0.954128	Solyc10g078490.1	Aquaporin IPR000425 Major intrinsic protein
CA10g21790	Mem_trans (PF03547);	0.949495	Solyc10g078370.1	Auxin efflux carrier IPR014024 Auxin efflux carrier, subgroup
CA10g20300	EamA (PF00892); TPT (PF03151);	0.940789	Solyc10g079280.1	Organic anion transporter IPR004853 Protein of unknown function DUF250
CA10g20430	TF_Zn_Ribbon (PF08271); TFIIB (PF00382); PP1 (PF07430); TFIIB (PF00382);	0.939297	Solyc10g079370.1	Transcription initiation factor IIB-2 IPR000812 Transcription factor TFIIB related
CA10g20510	Pkinase (PF00069); EF-hand_7 (PF13499); EF-hand_7 (PF13499);	0.93609	Solyc10g079130.1	Calcium-dependent protein kinase 4 IPR002290 Serine_threonine protein kinase
CA10g21020	Phosducin (PF02114);	0.934132	Solyc10g078830.1	Phosducin-like protein 3 IPR012335 Thioredoxin fold
CA10g21820		0.933902	Solyc10g078340.1	Os03g0364500 protein (Fragment)
CA10g20230	Mito_carr (PF00153); Mito_carr (PF00153); Mito_carr (PF00153);	0.93266	Solyc10g079200.1	Mitochondrial carrier protein IPR018108 Mitochondrial substrate_solute carrier IPR001993 Mitochondrial substrate carrier
CA10g21310	zf-MYND (PF01753); Exo_endo_phos (PF03372);	0.928713	Solyc10g078950.1	Glucose-repressible alcohol dehydrogenase transcriptional effector CCR4 IPR005135 Endonuclease_exonuclease_phosphatase
CA10g21760	Pkinase (PF00069);	0.925424	Solyc10g078390.1	Calcium-dependent protein kinase-like IPR002290 Serine_threonine protein kinase
CA10g21300	Pkinase_Tyr (PF07714);	0.924119	Solyc10g078940.1	Receptor-like kinase IPR002290 Serine_threonine protein kinase
CA10g20220	FYVE (PF01363); zf-CCCH (PF00642); RRM_1 (PF00076);	0.919271	Solyc10g079190.1	Pre-mRNA splicing factor IPR000504 RNA recognition motif, RNP-1
CA10g21610	Glyco_hydro_17 (PF00332); GTP_cyclohydro2 (PF00925); X8 (PF07983);	0.917927	Solyc10g078510.1	Glucan endo-1 3-beta-glucosidase 5 IPR013781 Glycoside hydrolase, subgroup, catalytic core
CA10g20860	C2 (PF00168); C2 (PF00168); C2 (PF00168); PRT_C (PF08372); PRT_C (PF08372); Reticulon (PF02453);	0.917206	Solyc10g078680.1	Phosphoribosylanthranilate transferase (Fragment) IPR013583 Phosphoribosyltransferase C-terminal, plant
CA10g21880	R3H (PF01424); SUZ (PF12752);	0.912536	Solyc10g078300.1	Single-stranded nucleic acid binding R3H protein (Fragment) IPR001374 Single-stranded nucleic acid binding R3H
CA10g22120	p450 (PF00067);	0.902439	Solyc10g078240.1	Cytochrome P450
CA10g21670	MORN (PF02493); MORN (PF02493); MORN (PF02493); MORN (PF02493); MORN (PF02493); MORN (PF02493); MORN (PF02493); PIP5K (PF01504);	0.899506	Solyc10g078460.1	Phosphatidylinositol-4-phosphate 5-kinase family protein IPR017163 Phosphatidylinositol-4-phosphate 5-kinase, plant
CA10g20250	DUF247 (PF03140); Glycos_transf_1 (PF00534);	0.899177	Solyc10g079230.1	CM0545.450.nc protein IPR004158 Protein of unknown function DUF247, plant
CA10g21030	Cupin_1 (PF00190);	0.898618	Solyc10g078840.1	Germin-like protein 3 IPR014710 RmlC-like jelly roll fold
CA10g20310	Cation_ATPase_N (PF00690); E1-E2_ATPase (PF00122); Hydrolase (PF00702); Cation_ATPase_C (PF00689);	0.897764	Solyc10g079300.1	Calcium-transporting ATPase 1 IPR006408 ATPase, P-type, calcium-transporting, PMCA-type
CA10g20920	adh_short_C2 (PF13561);	0.895408	Solyc10g078740.1	Enoyl reductase
CA10g22200	Spt5_N (PF11942); RXT2_N (PF08595); DUF2457 (PF10446); Pox_RNA_Pol_19 (PF05320); Nop25 (PF09805); CENP-B_dimeris (PF09026); PBP1_TM (PF14812); YL1 (PF05764); NAC (PF01849); UBA (PF00627);	0.894737	Solyc10g078150.1	Nascent polypeptide-associated complex alpha subunit-like protein IPR016641 Nascent polypeptide-associated complex, alpha subunit
CA10g21130	Cupin_1 (PF00190);	0.894009	Solyc10g078840.1	Germin-like protein 3 IPR014710 RmlC-like jelly roll fold
CA10g20270	RecA (PF00154);	0.893733	Solyc10g079250.1	Protein recA IPR013765 RecA IPR003593 ATPase, AAA+ type, core
CA10g20320	tRNA_int_end_N2 (PF12928);	0.889423	Solyc10g079310.1	tRNA-splicing endonuclease subunit sen54
CA10g20190	Utp11 (PF03998); MutS_III (PF05192); DUF4122 (PF13498); DegV (PF02645);	0.886463	Solyc10g079430.1	U3 small nucleolar RNA-associated protein 11 IPR007144 Small-subunit processome, Utp11
CA10g21080	PAPA-1 (PF04795);	0.885714	Solyc10g078660.1	60S ribosomal protein L24 IPR000988 Ribosomal protein L24e
CA10g21210	RNA_pol_Rpb2_1 (PF04563); RNA_pol_Rpb2_2 (PF04561); RNA_pol_Rpb2_3 (PF04565); RNA_pol_Rpb2_4 (PF04566); RNA_pol_Rpb2_5 (PF04567); RNA_pol_Rpb2_6 (PF00562); RNA_pol_Rpb2_6 (PF00562); RNA_pol_Rpb2_7 (PF04560);	0.882914	Solyc10g078860.1	DNA-directed RNA polymerase IPR015712 DNA-directed RNA polymerase, subunit 2
CA10g21750	zf-CCHC_6 (PF15288);	0.880299	Solyc10g078400.1	Os03g0366700 protein (Fragment)
CA10g20690	zf-A20 (PF01754); A2L_zn_ribbon (PF08792); Viral_NABP (PF05515); HypA (PF01155); zf-trcl (PF13451); zf-AN1 (PF01428);	0.877907	Solyc10g079080.1	Zinc finger A20 and AN1 domain-containing stress-associated protein 6 IPR002653 Zinc finger, A20-type IPR000058 Zinc finger, AN1-type
CA10g21260	Thioredoxin (PF00085);	0.876344	Solyc10g078920.1	Thioredoxin-like 5 IPR013766 Thioredoxin domain
CA10g20470	LRRNT_2 (PF08263); LRR_1 (PF00560); LRR_4 (PF12799); LRR_8 (PF13855); LRR_1 (PF00560); LRR_8 (PF13855); LRR_8 (PF13855); LRR_1 (PF00560); Pkinase_Tyr (PF07714);	0.87587	Solyc10g079170.1	Receptor like kinase, RLK
CA10g21840	Cyclin_N (PF00134); Cyclin_C (PF02984);	0.863636	Solyc10g078330.1	Cyclin B-like protein IPR014400 Cyclin, A_B_D_E
CA10g20210	DUF3336 (PF11815); Patatin (PF01734);	0.860072	Solyc10g079410.1	Patatin-like phospholipase domain-containing protein c IPR006689 ARF_SAR superfamily
CA10g21360	ABC2_membrane_5 (PF13346); DUF106 (PF01956); UPF0118 (PF01594); KID (PF02524);	0.859459	Solyc10g079000.1	Transmembrane and coiled-coil domain-containing protein 1 IPR008559 Protein of unknown function DUF841, eukaryotic
CA10g20360		0.858156	Solyc10g079340.1	UDP-glucosyltransferase IPR002213 UDP-glucuronosyl_UDP-glucosyltransferase
CA10g22180	PI3_PI4_kinase (PF00454);	0.85689	Solyc10g078170.1	Phosphatidylinositol 3-and 4-kinase family protein IPR000403 Phosphatidylinositol 3- and 4-kinase, catalytic
CA10g20870	Gly-zipper_OmpA (PF13436); Tim17 (PF02466); Polysacc_synt_C (PF14667); UPF0060 (PF02694); Rick_17kDa_Anti (PF05433);	0.85443	Solyc10g078690.1	Mitochondrial protein translocase family (Fragment) IPR003397 Mitochondrial inner membrane translocase complex, subunit Tim17_22
CA10g20480	PORR (PF11955);	0.853301	Solyc10g079160.1	Os01g0617600 protein (Fragment) IPR001578 Peptidase C12, ubiquitin carboxyl-terminal hydrolase 1
CA10g21600	ING (PF12998); 7TMR-HDED (PF07697); IncA (PF04156); PHD (PF00628); zf-RING-like (PF08746);	0.848837	Solyc10g078520.1	Inhibitor of growth protein 4 IPR019787 Zinc finger, PHD-finger
CA10g21420	Cupin_1 (PF00190);	0.848739	Solyc10g078840.1	Germin-like protein 3 IPR014710 RmlC-like jelly roll fold
CA10g22160	RecX (PF02631); DNA_methylase (PF00145); DNA_methylase (PF00145);	0.848684	Solyc10g078190.1	DNA (Cytosine-5-)-methyltransferase 3 IPR015940 Ubiquitin-associated_translation elongation factor EF1B, N-terminal, eukaryote
CA10g21400	RNA_pol_Rpb2_3 (PF04565); RNA_pol_Rpb2_4 (PF04566); RNA_pol_Rpb2_5 (PF04567); RNA_pol_Rpb2_6 (PF00562); RNA_pol_Rpb2_6 (PF00562);	0.846354	Solyc10g078860.1	DNA-directed RNA polymerase IPR015712 DNA-directed RNA polymerase, subunit 2
CA10g20240	Glyco_tranf_2_4 (PF13704);	0.845339	Solyc10g079210.1	Abscisic acid insensitive 8 homologue
CA10g20680	DnaJ (PF00226); HGD-D (PF06050); DUF3452 (PF11934);	0.844828	Solyc10g079090.1	Chaperone protein dnaJ 6 IPR003095 Heat shock protein DnaJ
CA10g21910	EamA (PF00892); EamA (PF00892);	0.84399	Solyc10g078270.1	Nodulin MtN21 family protein (Fragment) IPR000620 Protein of unknown function DUF6, transmembrane
CA10g21900	p450 (PF00067); PARP_reg (PF02877);	0.842742	Solyc10g078280.2	Cytochrome P450 gene
CA10g20660	Acyltransferase (PF01553); DUF1469 (PF07332); ABC2_membrane_2 (PF12679); OAD_gamma (PF04277);	0.841226	Solyc10g079110.1	1-acyl-sn-glycerol-3-phosphate acyltransferase IPR002123 Phospholipid_glycerol acyltransferase
CA10g21470	Ribosomal_L24e (PF01246); CRISPR_Cas2 (PF09827); DUF4634 (PF15465); DUF16 (PF01519);	0.84	Solyc10g078660.1	60S ribosomal protein L24 IPR000988 Ribosomal protein L24e
CA10g21220	RNA_pol_Rpb2_6 (PF00562); RNA_pol_Rpb2_7 (PF04560); Methyltransf_13 (PF08421);	0.835681	Solyc10g078860.1	DNA-directed RNA polymerase IPR015712 DNA-directed RNA polymerase, subunit 2
CA10g22140	p450 (PF00067);	0.830835	Solyc10g078220.1	Cytochrome P450
CA10g21240	Baculo_IE-1 (PF05290); zf-C3HC4_2 (PF13923); IBR (PF01485);	0.829268	Solyc10g078900.1	RING finger protein 5 IPR018957 Zinc finger, C3HC4 RING-type
CA10g20340	UDPGT (PF00201);	0.82807	Solyc10g079330.1	UDP-glucosyltransferase HvUGT5876 IPR002213 UDP-glucuronosyl_UDP-glucosyltransferase
CA10g22110	FKBP_C (PF00254); FKBP_C (PF00254); FKBP_C (PF00254); TPR_11 (PF13414);	0.82793	Solyc10g078260.1	Peptidyl-prolyl cis-trans isomerase IPR001179 Peptidyl-prolyl cis-trans isomerase, FKBP-type
CA10g20960	muHD (PF10291);	0.827804	Solyc10g078790.1	AT5G57460 protein (Fragment)
CA10g20810	Ras (PF00071);	0.825243	Solyc10g079030.1	Ras-related protein Rab-25 IPR015595 Rab11-related
CA10g21860	AAA (PF00004); AAA (PF00004);	0.821918	Solyc10g078320.1	AAA family ATPase CDC48 subfamily IPR003959 ATPase, AAA-type, core
CA10g20710	HLH (PF00010);	0.818653	Solyc10g079050.1	BHLH transcription factor IPR011598 Helix-loop-helix DNA-binding
CA10g21590		0.815789	Solyc10g078530.1	Patatin-like protein 3 IPR002641 Patatin
CA10g21390	RNA_pol_Rpb2_6 (PF00562); Spuma_A9PTase (PF03539); RNA_pol_Rpb2_7 (PF04560);	0.81441	Solyc10g078860.1	DNA-directed RNA polymerase IPR015712 DNA-directed RNA polymerase, subunit 2
CA10g21560	DnaJ (PF00226);	0.814332	Solyc10g078560.1	Chaperone protein dnaJ IPR001623 Heat shock protein DnaJ, N-terminal
CA10g20390	UDPGT (PF00201);	0.813953	Solyc10g079350.1	UDP-glucosyltransferase HvUGT5876 IPR002213 UDP-glucuronosyl_UDP-glucosyltransferase
CA10g20500	Kelch_2 (PF07646); Guanylate_kin (PF00625); cwf21 (PF08312);	0.8125	Solyc10g079140.1	Guanylate kinase IPR017665 Guanylate kinase, sub-group
CA10g20910	dsDNA_bind (PF01984); Nse4_C (PF08743);	0.793785	Solyc10g078730.1	Non-structural maintenance of chromosome element 4 IPR014854 Nse4
CA10g22170	Cyclin_N (PF00134); Cyclin_C (PF02984);	0.79288	Solyc10g078180.1	Cyclin family protein IPR015429 Transcription regulator cyclin
CA10g22190		0.791866	Solyc10g078160.1	Hydroxyproline-rich glycoprotein-like
CA10g21870	Myb_DNA-binding (PF00249);	0.789655	Solyc10g078310.1	Two-component response regulator ARR11 IPR006447 Myb-like DNA-binding region, SHAQKYF class
CA10g20490	CBFB_NFYA (PF02045);	0.789157	Solyc10g079150.1	Nuclear transcription factor Y subunit A-1 IPR001289 CCAAT-binding transcription factor, subunit B
CA10g21710	E2F_TDP (PF02319); DP (PF08781); CENP-F_leu_zip (PF10473);	0.78777	Solyc10g078430.1	Transcription factor Dp-1 IPR016556 Transcription factor DP, subgroup
CA10g21920	FKBP_C (PF00254); FKBP_C (PF00254);	0.785	Solyc10g078260.1	Peptidyl-prolyl cis-trans isomerase IPR001179 Peptidyl-prolyl cis-trans isomerase, FKBP-type
CA10g21660	PIP5K (PF01504);	0.785	Solyc10g078460.1	Phosphatidylinositol-4-phosphate 5-kinase family protein IPR017163 Phosphatidylinositol-4-phosphate 5-kinase, plant
CA10g20720	SQS_PSY (PF00494); PhoU_div (PF01865);	0.783099	Solyc10g079060.1	Squalene synthase IPR006449 Farnesyl-diphosphate farnesyltransferase
CA10g21800	SPOUT_MTase (PF02590); adh_short_C2 (PF13561);	0.782007	Solyc10g078360.1	3-oxoacyl-reductase IPR002347 Glucose_ribitol dehydrogenase
CA10g20650	Ank_2 (PF12796); zf-CCCH (PF00642);	0.7787	Solyc10g079120.1	Zinc finger CCCH domain-containing protein 30 IPR002110 Ankyrin
CA10g21270	Aha1_N (PF09229); AHSA1 (PF08327);	0.774648	Solyc10g078930.1	Activator of heat shock protein ATPase homolog 1 IPR015310 Activator of Hsp90 ATPase, N-terminal
CA10g21250	Con-6 (PF10346); Con-6 (PF10346); PMR5N (PF14416); PC-Esterase (PF13839);	0.769124	Solyc10g078910.1	Os06g0207500 protein (Fragment) IPR004253 Protein of unknown function DUF231, plant
CA10g21480	IQ (PF00612);	0.766892	Solyc10g078650.1	Calmodulin-binding protein
CA10g20850	bZIP_1 (PF00170); DOG1 (PF14144); DUF2893 (PF11459);	0.764344	Solyc10g078670.1	BZIP transcription factor IPR011616 bZIP transcription factor, bZIP-1
CA10g21740	F-box (PF00646);	0.762032	Solyc10g078410.1	F-box family protein IPR001810 Cyclin-like F-box
CA10g22130	p450 (PF00067);	0.761719	Solyc10g078220.1	Cytochrome P450
CA10g20410	UDPGT (PF00201);	0.761603	Solyc10g079350.1	UDP-glucosyltransferase HvUGT5876 IPR002213 UDP-glucuronosyl_UDP-glucosyltransferase
CA10g21140	Cupin_1 (PF00190);	0.76129	Solyc10g078840.1	Germin-like protein 3 IPR014710 RmlC-like jelly roll fold
CA10g21370		0.761087	Solyc10g079010.1	Unknown Protein
CA10g20370	Glyco_trans_4_4 (PF13579); UDPGT (PF00201);	0.759494	Solyc10g079350.1	UDP-glucosyltransferase HvUGT5876 IPR002213 UDP-glucuronosyl_UDP-glucosyltransferase
CA10g20330	UDPGT (PF00201);	0.756972	Solyc10g079320.1	Glucosyltransferase-5 IPR002213 UDP-glucuronosyl_UDP-glucosyltransferase
CA10g20890	Adeno_terminal (PF02459);
CA10g21510	AP2 (PF00847);
CA10g21110	Arm (PF00514); Arm (PF00514); Arm (PF00514); Arm (PF00514); Spidroin_MaSp (PF11260);
CA10g20830	C1_1 (PF00130); PHD (PF00628); C1_3 (PF07649); PHD (PF00628);
CA10g20290	Carb_anhydrase (PF00194);
CA10g21040	CM_2 (PF01817);
CA10g20950	CMV_1a (PF12467); LEA_1 (PF03760); Borrelia_P83 (PF05262);
CA10g21830	CRF (PF00473);
CA10g21060	Cupin_1 (PF00190);
CA10g22040	Cyclin_N (PF00134);
CA10g21990	DDE_3 (PF13358); MgsA_C (PF12002);
CA10g21150	DUF1981 (PF09324); NB-ARC (PF00931);
CA10g21620	DUF2304 (PF10066); DUF1517 (PF07466);
CA10g21850	DUF3263 (PF11662); OapA (PF04225); Asp_protease_2 (PF13650);
CA10g20840	DUF3795 (PF12675); Herpes_UL31 (PF02718); C1_1 (PF00130); DUF329 (PF03884); OrfB_Zn_ribbon (PF07282); PHD (PF00628); Ribosomal_S27e (PF01667); HypA (PF01155);
CA10g20200	EF-hand_7 (PF13499);
CA10g21440	eIF-1a (PF01176);
CA10g21780	FhuF (PF06276); HLH (PF00010); IL7 (PF01415);
CA10g21160	FNIP (PF05725); LRR_4 (PF12799); LRR_8 (PF13855);
CA10g22080	gag_pre-integrs (PF13976); rve (PF00665); DUF226 (PF02890);
CA10g21580	Gar1 (PF04410);
CA10g20460	Gelsolin (PF00626); Gelsolin (PF00626); Gelsolin (PF00626); Gelsolin (PF00626); Gelsolin (PF00626); Gelsolin (PF00626); TrbE (PF11100); VHP (PF02209);
CA10g21650	Glyco_trans_4_4 (PF13579); Glyco_trans_1_4 (PF13692); Trp_Tyr_perm (PF03222);
CA10g21890	HAUS4 (PF14735); CENP-F_leu_zip (PF10473); bZIP_1 (PF00170); GP40 (PF11025);
CA10g20700	HLH (PF00010);
CA10g20440	HSF_DNA-bind (PF00447); AAA_23 (PF13476); Presenilin (PF01080); V_ATPase_I (PF01496); IncA (PF04156); DivIVA (PF05103); HALZ (PF02183);
CA10g22050	Hydrolase (PF00702);
CA10g21950	Hydrolase (PF00702); Cation_ATPase_C (PF00689);
CA10g21940	Hydrolase_like2 (PF13246);
CA10g20260	IQ (PF00612); IQ (PF00612); Jnk-SapK_ap_N (PF09744); DUF4005 (PF13178);
CA10g21520	Jacalin (PF01419);
CA10g21530	Jacalin (PF01419);
CA10g21540	Jacalin (PF01419); Jacalin (PF01419); Jacalin (PF01419);
CA10g20940	LEA_1 (PF03760); HSP9_HSP12 (PF04119); WW (PF00397);
CA10g20790	LRR_4 (PF12799); LRR_4 (PF12799); LRR_8 (PF13855);
CA10g21010	LRR_4 (PF12799); LRR_8 (PF13855);
CA10g20580	LRR_6 (PF13516);
CA10g20770	LRR_8 (PF13855);
CA10g20570	LRR_8 (PF13855); FAM177 (PF14774); LRR_8 (PF13855); LRR_4 (PF12799);
CA10g21460	LRR_8 (PF13855); LRR_4 (PF12799); LRR_4 (PF12799);
CA10g21690	LSM (PF01423);
CA10g21810	Med26 (PF08711);
CA10g20450	Methuselah_N (PF06652);
CA10g21630	MIP (PF00230); VIT1 (PF01988);
CA10g20900	Myb_DNA-binding (PF00249); Myb_CC_LHEQLE (PF14379);
CA10g20530	NAM (PF02365); Inhibitor_I34 (PF10466);
CA10g20640	NAM (PF02365); Lyase_8_N (PF08124);
CA10g20560	NB-ARC (PF00931);
CA10g20800	NB-ARC (PF00931);
CA10g21070	NB-ARC (PF00931);
CA10g21090	NB-ARC (PF00931);
CA10g21450	NB-ARC (PF00931);
CA10g20540	NB-ARC (PF00931); LRR_4 (PF12799); LRR_4 (PF12799);
CA10g20620	NB-ARC (PF00931); LRR_4 (PF12799); LRR_4 (PF12799);
CA10g21120	NB-ARC (PF00931); LRR_4 (PF12799); LRR_4 (PF12799);
CA10g21170	NB-ARC (PF00931); LRR_4 (PF12799); LRR_4 (PF12799);
CA10g21180	NB-ARC (PF00931); LRR_4 (PF12799); LRR_4 (PF12799);
CA10g20630	NB-ARC (PF00931); LRR_4 (PF12799); LRR_4 (PF12799); LRR_4 (PF12799);
CA10g20750	NB-ARC (PF00931); LRR_4 (PF12799); LRR_4 (PF12799); LRR_8 (PF13855);
CA10g21050	NB-ARC (PF00931); LRR_8 (PF13855);
CA10g20820	NB-ARC (PF00931); LRR_8 (PF13855); LRR_4 (PF12799); LRR_4 (PF12799); FPL (PF09758);
CA10g21380	NB-ARC (PF00931); NB-ARC (PF00931); LRR_4 (PF12799); LRR_4 (PF12799);
CA10g21190	NB-ARC (PF00931); NB-ARC (PF00931); LRR_4 (PF12799); LRR_8 (PF13855); LRR_8 (PF13855); FAM177 (PF14774); LRR_4 (PF12799);
CA10g21000	NB-ARC (PF00931); UBN2_3 (PF14244);
CA10g20740	NusG (PF02357); NB-ARC (PF00931);
CA10g22150	p450 (PF00067); p450 (PF00067);
CA10g21230	peroxidase (PF00141);
CA10g22060	Pilt (PF15453);
CA10g22000	Pkinase (PF00069);
CA10g21970	PMD (PF10536);
CA10g22090	PMD (PF10536);
CA10g22100	PMD (PF10536);
CA10g20970	PP2C (PF00481);
CA10g21960	PPR (PF01535); PPR (PF01535); PPR (PF01535); DUF2357 (PF09823);
CA10g22070	PPR (PF01535); PPR (PF01535); PPR (PF01535); PPR_2 (PF13041); PPR (PF01535); PPR (PF01535); PPR (PF01535);
CA10g20550	Retrotrans_gag (PF03732);
CA10g21100	Retrotrans_gag (PF03732);
CA10g22020	RHH_4 (PF13467); zf-HC5HC2H_2 (PF13832); zf-RING_2 (PF13639);
CA10g21430	Rho_N (PF07498);
CA10g21490	Ribosomal_S28e (PF01200);
CA10g21280	RmlD_sub_bind (PF04321);
CA10g20610	RNase_P_pop3 (PF08228); LRR_8 (PF13855); LRR_8 (PF13855);
CA10g20600	RVT_2 (PF07727);
CA10g20880	SBP (PF03110);
CA10g21730	SLEI_Leptospira (PF07620); PPR (PF01535); PPR_2 (PF13041); PPR_2 (PF13041); PPR_2 (PF13041);
CA10g21290	SLR1-BP (PF07333);
CA10g21930	TIP49 (PF06068); CBFD_NFYB_HMF (PF00808);
CA10g21980	TIP49 (PF06068); CBFD_NFYB_HMF (PF00808);
CA10g22030	TIP49 (PF06068); Mgm101p (PF06420); CBFD_NFYB_HMF (PF00808);
CA10g20280	Tmemb_14 (PF03647);
CA10g20520	tRNA-synt_2d (PF01409); Inhibitor_I29 (PF08246); Peptidase_C1 (PF00112);
CA10g20590	UBN2 (PF14223);
CA10g20760	UBN2_2 (PF14227); zf-CCHC (PF00098);
CA10g20380	UDPGT (PF00201);
CA10g20400	UDPGT (PF00201);
CA10g20670	UDPGT (PF00201); SelR (PF01641);
CA10g21700	VQ (PF05678);
CA10g21200	WD40 (PF00400); WD40 (PF00400); WD40 (PF00400); WD40 (PF00400); WD40 (PF00400); WD40 (PF00400); WD40 (PF00400);
CA10g22010	zf-A20 (PF01754); NTP_transf_4 (PF13562); DUF3280 (PF11684); zf-tcix (PF14952); zf-A20 (PF01754); ACT_7 (PF13840); zf-tcix (PF14952); zf-AN1 (PF01428);
CA10g21340	zf-C2H2 (PF00096);
CA10g20930	zf-CCCH (PF00642); ATX_III (PF08098); zf-CCCH (PF00642); oligo_HPY (PF08352); KH_1 (PF00013); zf-CCCH (PF00642); oligo_HPY (PF08352);
CA10g20350
CA10g20780
CA10g20980
CA10g20990
CA10g21330
CA10g21350
CA10g21550
CA10g21680
CA10g21720
